# Supplementary material for: Antimicrobial peptide developed with machine learning sequence optimization targets drug resistant Staphylococcus aureus in mice
Source: J Clin Invest. 2025 Apr 22;135(12):e185430. doi: 10.1172/JCI185430 (PMC12165799; doi:10.1172/JCI185430)
Supplement: Supporting data values [file jci-135-185430-s165.xlsx]

## Sheet: Fig. 2A
tsne-2d-one	tsne-2d-two	cluster
-20.6751	-5.6273	1
-9.49898	-21.0378	1
-15.3559	-6.82127	1
-11.2181	16.8722	2
-11.2198	17.3928	2
-12.0465	16.2098	2
-11.9417	16.504	2
-10.3913	17.0264	2
-10.0991	16.9708	2
-11.0177	16.8307	2
-10.7304	17.2004	2
-9.88103	-19.9631	1
-2.62585	-7.72174	1
0.354076	-5.6491	4
-21.6662	-7.09927	1
5.80236	-12.2132	4
-8.9562	15.0448	2
-12.4036	18.0515	2
-3.26214	4.3147	2
-3.85275	0.707345	1
-4.39209	12.3036	2
-3.00489	9.69851	2
-11.0538	-16.0584	1
-8.14573	-7.56158	1
-12.1189	10.8047	2
-17.6544	-7.12271	1
-4.14955	-16.6881	1
3.3843	-7.20409	1
-14.8029	8.65191	1
-0.0649083	-7.32882	1
13.4677	3.18025	3
1.9498	5.54905	2
-6.77085	0.743444	1
-13.8907	-6.97643	1
-11.8102	1.38564	1
-14.5691	6.40067	1
-15.8534	11.1522	2
-15.582	7.18074	1
-15.2911	7.44717	1
-2.36423	-9.17665	4
-5.61598	-0.992336	1
-15.0993	6.97869	1
2.76938	-10.2012	4
-14.4047	6.23418	2
-15.341	9.31748	1
-1.63553	6.53764	1
-14.5728	3.60365	1
-6.41099	-2.41545	1
-9.22883	-20.9014	1
-6.3325	-21.287	1
6.07859	-3.18916	4
-15.9334	-5.61729	1
-8.79169	-21.2632	1
0.476119	-8.41119	1
-4.13522	-6.31521	1
-9.27676	-0.125599	1
-4.08218	8.0753	2
0.923723	-20.164	1
-3.65806	-22.4937	1
-10.3213	2.76619	1
-10.1415	3.16799	1
-4.28379	7.86868	2
-4.27146	7.86122	2
-13.3376	12.6144	2
-5.60122	7.03823	2
-3.62974	7.30816	2
-3.73344	8.37901	2
-14.3695	3.56767	1
-3.84676	8.29477	2
-3.5978	8.9589	2
5.79309	-6.40756	4
-14.0687	-3.68015	1
-21.0483	3.20353	1
-20.5192	-3.55704	1
-11.4749	9.55735	1
-6.07306	2.52482	2
-5.99047	2.70571	2
-9.43565	8.31913	2
5.63423	-3.0783	4
7.46173	-9.81741	4
9.27542	-5.0799	4
8.49419	-8.30512	4
-0.536753	2.03015	4
8.53809	-8.69668	4
8.43507	-9.34188	4
8.61596	-5.32145	4
10.6145	-5.80953	4
11.5534	-3.84201	4
8.16264	-6.30529	4
8.86303	-7.61135	4
8.86308	-7.61125	4
8.59643	-6.84171	4
0.354076	-5.6491	4
8.86308	-7.61143	4
-7.71987	-7.76723	1
-18.7552	-5.12955	1
-7.65731	-7.8142	4
-7.88886	12.5694	2
-7.29469	-17.977	1
-21.7042	-7.36521	1
-8.02179	-2.78819	1
-5.96857	-1.11654	1
-8.87729	-18.2417	1
-5.31074	-19.7576	1
-0.727051	14.7068	2
-0.205544	8.57122	2
2.89708	22.6274	2
-17.6159	8.68736	2
-7.54362	0.342143	2
-8.78923	20.4853	2
3.86828	24.5655	2
-6.42476	20.8317	2
-4.38665	23.4069	2
-0.417192	18.4844	2
2.27018	8.41234	2
0.0932561	21.876	2
-3.62072	9.49927	2
-0.897677	12.7182	2
-1.21371	12.8782	2
-6.34254	19.2453	2
3.10973	22.3716	2
-13.5233	17.7161	2
-5.86205	12.0812	2
-7.78221	13.3082	2
-4.60784	14.3476	2
-11.1418	20.2166	2
-7.66798	20.9564	2
-7.86176	20.6554	2
-7.77814	20.841	2
-7.75908	20.8308	2
-7.80624	20.8276	2
-7.68668	20.7655	2
1.11492	17.7652	2
-7.79984	20.7074	2
-3.20928	4.20132	2
-3.17495	4.40336	2
-7.88055	4.74484	2
-4.71769	2.18197	2
-5.03013	1.93985	1
-13.6754	-0.595727	1
8.812	13.8262	2
-14.1859	4.53035	1
6.24007	12.684	3
-11.3301	-5.00131	1
-6.61873	8.01851	2
-3.99331	1.27918	1
-1.6964	-2.11715	4
-12.9044	-1.5646	1
-12.2984	18.655	2
-13.083	10.6598	1
-9.50803	15.0342	2
-5.06738	1.29791	1
-15.8738	2.38419	1
-4.36787	0.750558	1
2.1966	4.12029	1
-9.98709	17.6925	2
-8.21504	6.95467	2
-8.26973	6.87963	2
-19.0542	-3.17613	1
-16.8933	-8.59926	1
-16.8945	-8.58811	1
-4.25253	-5.81268	1
7.06827	21.1854	2
-7.40004	-12.8672	1
-2.39862	18.5519	2
1.68987	18.4313	2
-5.99823	-18.1333	1
-10.3759	-12.9954	1
-6.88684	1.65022	2
3.19685	25.8849	2
-5.73025	-1.07282	1
-4.21182	-16.8684	1
-14.514	-7.52592	1
2.73532	7.30429	3
2.73849	7.32596	3
10.9606	8.08887	4
8.29242	-6.90426	4
8.90542	-7.59739	4
-4.2492	13.2611	2
3.09205	22.7759	2
1.53138	20.878	2
4.36827	8.90344	2
1.42021	21.2912	2
-0.788491	5.31223	2
7.7551	11.0404	2
-12.3552	-3.96128	1
4.38154	-6.4932	4
-8.97752	2.68265	1
-2.25083	-8.55213	1
-12.962	18.1353	2
-6.08296	21.0616	2
-12.3055	18.334	2
-15.946	-1.33491	1
-10.6647	3.84901	1
-9.27639	7.78573	2
-5.50356	21.7284	2
-2.60553	-8.50565	1
-17.6597	3.96255	1
-21.5744	-6.46949	1
-21.3608	-6.45125	1
-21.3262	-6.50127	1
-4.40953	-21.1316	1
-10.598	-1.17958	1
-14.0266	2.83217	1
-10.7013	3.0242	2
1.00491	1.32858	4
-4.37497	1.80447	1
-4.375	1.80447	1
-21.939	-2.50073	1
0.248725	-5.89243	4
0.722439	-6.29443	4
1.9616	-6.73228	4
0.248723	-5.89243	4
1.01762	-4.21097	4
0.426709	-4.87691	4
0.678107	-5.08984	4
0.248723	-5.89243	4
-0.347348	-5.25735	4
0.678107	-5.08984	4
1.01764	-4.21097	4
-0.318805	-4.33652	4
5.5893	-3.22141	4
5.66276	-3.51296	4
-16.2796	6.80003	1
1.24485	1.1538	4
1.24483	1.15377	4
-8.96311	-7.62391	1
-8.30823	-13.0226	1
-8.165	-12.3817	1
-2.2047	-11.8542	1
-13.0705	-14.1785	1
-8.29549	-2.90543	1
0.435517	4.54333	2
-5.77319	-5.17503	1
-19.8551	-0.582855	1
-1.11755	-5.79481	4
0.270519	-5.93084	4
0.270519	-5.93084	4
-4.46866	-1.15917	2
-4.21917	1.39455	2
-8.47756	-10.9557	1
-11.7073	9.90045	2
-0.282862	-6.82487	4
-0.610509	-6.99472	4
-2.25088	-8.55209	1
-0.282744	-6.82473	4
-1.07454	-7.68964	4
4.47659	-0.280011	4
3.38949	-0.99198	4
3.71334	-1.37222	4
3.7133	-1.37221	4
3.7133	-1.37221	4
0.76482	-5.52212	4
-19.5087	-6.25033	1
0.767605	-3.49444	4
0.729043	-4.37961	4
0.24876	-5.89239	4
1.01764	-4.21097	4
-17.4228	-5.24075	1
-10.1543	17.5487	2
3.64866	-1.20335	4
4.35184	0.0412412	4
3.64866	-1.20335	4
4.09592	-1.3747	4
-11.7447	5.74532	1
-11.6621	9.96667	1
-2.36534	0.186025	1
-14.3184	1.38345	1
3.71328	-1.37221	4
-10.9924	-1.68783	1
-7.65432	-16.6588	1
-7.8178	-13.7415	1
2.97051	-12.0832	1
3.70055	-1.94647	4
-1.08802	7.38874	2
-14.8568	9.51328	2
-15.0993	6.97869	1
-15.0946	8.35994	2
20.0231	-4.34885	4
7.79921	6.93919	4
-1.76552	-7.00473	1
5.80237	-12.2132	4
2.8108	-7.92593	1
-1.1538	-6.16038	1
-1.91739	-9.09945	1
-10.7035	11.8624	2
-14.3774	-4.53968	1
-20.1663	3.35256	1
-7.4065	10.264	2
-13.3229	-5.77596	1
-11.6746	-6.86181	1
-11.6344	-6.66973	1
-8.54379	-2.30807	1
-8.41692	-2.73912	1
-2.8557	5.36992	1
-2.66166	-18.5502	4
-5.29078	-12.224	1
-5.52879	-12.007	4
-5.1027	-11.0069	1
-6.05773	-11.8726	4
-6.05773	-11.8726	4
-5.46484	-11.3931	1
-4.68547	-12.0896	1
9.78125	-12.9998	4
6.38322	-9.81518	4
-2.48439	1.22805	2
5.54963	-12.917	4
3.53314	-13.226	1
-3.70103	-8.81774	1
-16.3249	8.66045	1
-10.6865	-2.73079	1
-3.44877	10.3051	2
-8.54861	22.2463	2
0.336297	-7.96402	1
0.479565	-7.85212	1
0.479537	-7.85218	1
-12.4651	19.2324	2
0.479565	-7.85212	1
5.50676	-3.46885	1
5.70938	-3.63769	3
5.19854	-3.21751	4
6.17926	-3.35964	1
5.99954	-3.41251	1
5.19851	-3.21752	4
5.19852	-3.21752	4
5.29816	-3.10424	4
-11.4457	7.21555	1
4.50267	-2.439	4
4.56393	23.9359	2
6.22637	-2.985	4
6.16631	-3.2064	4
15.1746	-0.293759	4
-10.8669	11.8369	2
-10.9086	11.7015	2
-10.8932	11.752	2
-10.8886	11.7428	2
-13.2698	18.5324	2
-12.2461	11.1404	2
-11.9012	12.61	2
-18.2564	9.10491	2
6.28605	-3.38498	4
9.56784	-6.07833	4
-12.9161	11.6169	1
3.59912	-9.32107	4
8.44269	-9.30974	4
-17.0336	-6.22159	1
-17.842	1.36803	2
-3.42499	6.79901	2
-1.97937	-5.50397	1
-9.7563	-6.42499	1
-0.255231	-4.62724	4
-1.31651	-7.92864	4
-7.79184	-7.84742	1
-16.8118	2.15536	2
-3.01536	6.93781	2
-3.17705	7.06776	1
-3.30927	16.5211	2
-5.80712	6.20308	2
0.804189	3.7634	2
1.07656	3.38358	2
0.913776	3.54832	2
0.815976	7.85605	2
4.53143	6.1263	2
4.04838	3.93758	4
-15.7676	-4.97569	1
-20.2302	-0.432311	1
-5.51168	11.5952	2
-3.58917	2.1455	1
-8.51832	0.0230848	1
-8.35183	0.00287747	1
-4.80211	2.57453	1
-14.2673	-0.391866	1
0.0693591	-17.1186	4
-4.57876	-3.17268	1
-7.73282	-9.45147	1
-13.1405	-5.16753	1
-6.06811	-10.6552	1
-0.460792	-4.53919	4
-6.90402	-2.11632	1
-8.8841	-19.9478	1
4.66745	-7.82343	1
-6.81063	-14.0366	1
11.5406	-4.92694	4
11.5406	-4.92691	4
9.25076	-5.11462	4
1.54295	-20.7325	1
-6.67176	-1.32856	1
-6.35461	11.6938	2
-7.92074	-7.80495	1
-7.8334	-7.82528	1
21.2382	-4.38124	4
1.99306	-14.193	4
2.37974	-14.2523	4
5.63972	-6.85043	4
0.687576	-6.0926	4
1.72241	-6.21014	4
7.70089	-5.99122	4
2.40545	-6.00017	4
7.63549	-6.47791	4
7.9216	-5.64758	4
1.51709	-5.23177	4
-9.6935	-11.7021	1
-11.6133	-5.78834	1
-8.98797	-5.71637	1
-10.7818	-5.55373	1
-7.96238	-7.07067	1
-4.48744	-7.74787	1
8.48464	-5.51632	4
8.11625	-5.66553	4
15.3369	-7.52761	4
1.0656	-5.57265	4
16.1992	-5.19209	4
-5.50336	-14.5982	1
3.115	-11.98	1
-3.19759	-21.275	1
-3.19753	-21.2748	1
-3.19753	-21.2748	1
-3.19759	-21.275	1
-3.19759	-21.2748	1
6.95872	-1.30781	4
4.00513	3.1595	4
7.88162	6.23244	4
14.8085	-7.51402	4
10.6401	-7.02903	4
10.7811	-3.21077	4
3.89852	-0.593881	4
3.89849	-0.593883	4
15.0336	-12.9878	4
10.0215	-12.5544	4
9.86024	-8.0255	4
10.4632	-7.69095	4
9.65534	-13.4332	4
-1.27175	-7.91176	4
18.0585	-7.54434	4
-3.48119	-1.5698	4
4.09592	-1.37474	4
-0.504876	1.73376	4
5.51016	-0.458901	4
-13.4944	16.8188	2
-9.32633	-12.5194	1
-8.1999	-12.841	1
-15.5755	-7.49052	1
-14.0635	-8.17655	1
-8.83469	-12.4951	1
-7.79491	-12.8785	4
3.59052	13.7853	2
-3.33694	-19.1244	1
-8.24634	-17.0916	1
-5.95683	-14.6331	1
-3.50415	-10.5798	1
-3.47327	-11.1126	1
-11.3095	-7.20338	1
-9.67332	0.629932	1
-9.34572	1.18501	1
-11.7644	-4.04002	1
-9.06875	-14.3027	1
0.615836	-1.46746	4
2.14267	-7.03131	1
1.33208	-11.3572	1
-10.8969	-1.98165	1
-6.92752	-4.26498	1
-14.5659	-6.69855	1
-5.18622	-14.1185	1
-4.14606	7.81112	2
5.48212	-8.11682	4
11.5406	-4.92691	4
11.5406	-4.92695	4
-5.72273	-12.8293	4
1.05872	-22.0209	1
-8.24633	-17.0916	1
-5.95679	-14.6331	1
-8.24634	-17.0916	1
-5.95672	-14.6332	1
-8.24628	-17.0915	1
-5.95671	-14.6332	1
9.7726	-12.3607	4
-11.0636	-3.17102	1
1.22342	-2.91535	4
-16.4156	-3.64225	1
-6.73334	-15.3713	1
-2.04169	-15.8969	1
-6.75271	-18.1065	1
-2.1739	-16.0538	1
5.91499	-12.614	4
-0.137426	3.09786	4
-15.6709	-1.76927	1
-4.66361	2.69904	2
-2.06018	0.0528039	1
-13.474	-10.6	1
7.7843	3.34694	3
-4.15163	9.35714	2
-8.19415	9.38698	2
-3.98607	-8.89003	1
0.525823	8.03917	2
-3.17969	-17.93	1
-2.98546	10.2299	2
-1.18264	9.13169	2
-2.93248	10.0859	2
14.0142	-8.22969	4
13.8272	-8.44133	4
5.32068	6.11035	4
-12.5946	0.263034	1
-15.9025	-1.64271	1
-15.7546	-1.44038	1
-13.3735	11.0107	2
-3.57803	17.4607	2
-3.63197	-8.81222	1
-11.511	1.61904	1
-8.72283	-18.4828	1
-8.72323	-18.416	1
-19.216	-2.76118	1
-19.0196	9.25503	1
-13.1946	-4.25024	1
-13.1294	-4.32785	1
-4.26599	-10.2452	1
-14.2599	1.09672	1
-15.7528	-2.025	1
-13.4596	-1.82196	1
-19.5432	-2.63688	1
-13.6915	-5.59496	1
-13.6454	-5.21068	1
-7.0683	-7.84207	1
-7.22338	-7.04252	1
-1.85715	-20.0202	4
2.28357	-19.3096	1
-0.300545	-5.74536	1
-10.2832	-5.79238	1
-14.5412	-4.97136	1
-13.9544	-5.38272	1
-17.0005	-5.98231	1
-17.5074	-6.46797	1
-18.9287	-5.08119	1
-19.042	-5.50442	1
-19.0341	-5.27821	1
-12.014	-1.56173	1
-12.1054	-1.76544	1
-11.2718	-1.12842	1
-11.0483	-0.766883	1
-10.8602	-0.618586	1
-9.71996	-13.1813	1
-17.2081	-0.507961	1
-4.85669	-3.94598	1
-8.41223	-11.3238	1
-17.2397	-2.17223	1
-16.5217	-1.38324	1
-16.8772	-2.33933	1
0.25711	-12.8009	4
-0.267483	-15.5865	4
-2.57564	-16.6556	1
-3.32123	-17.0855	1
-3.728	-17.5656	1
-3.18045	-17.435	1
-8.15037	-17.7474	1
-8.51441	-18.1114	1
-17.1988	-2.15724	1
-17.1849	-1.06167	1
-14.6231	-3.38688	1
-11.4827	-1.2357	1
-5.745	-9.37341	1
-3.92477	-9.81821	1
-3.81791	-10.4686	1
-3.58407	-10.6774	1
-13.4155	-5.77045	1
-18.3679	-4.1044	1
-19.3159	-5.0616	1
-18.5767	-3.26728	1
-19.4227	-2.68142	1
5.08703	-14.0345	4
7.5407	-10.6057	4
-8.76722	-18.0044	1
-9.12305	-17.2576	1
2.16675	-10.9576	1
-4.74757	-16.8209	1
-5.6713	-17.9666	1
-8.56191	-18.5945	1
-8.28956	-18.5241	1
-6.73301	-18.7629	1
-7.07737	-18.8591	1
-6.94817	-18.9768	1
-8.19524	-18.6567	1
-8.55694	-18.5438	1
-8.47779	-18.4762	1
11.287	-6.74682	4
8.97603	-12.4366	4
7.23474	-11.3488	4
-2.13869	-12.0357	1
2.47955	-18.9811	4
9.77261	-12.3606	4
-4.22494	-9.51959	1
4.87255	-11.8925	4
8.4187	-9.36027	4
-5.55991	17.398	2
-11.4899	-1.26566	1
-8.17897	13.5837	2
-8.11864	13.6337	2
-8.10819	13.6906	2
-8.06071	13.5931	2
-8.11708	13.5363	2
-16.0531	11.7548	1
-5.46049	6.84405	1
-7.96054	11.0473	2
-5.76074	11.9055	2
-7.96049	11.0472	2
-1.99462	10.4891	2
-2.80353	7.46837	2
-1.57985	3.76538	1
-0.722404	5.25375	1
-20.1597	3.71798	1
-14.1956	16.6682	2
-18.8914	-2.14982	1
-16.0462	11.1679	2
-17.6142	8.71989	2
-9.49151	8.43443	2
-0.633405	6.74935	2
-10.177	16.2506	2
-8.36979	17.1419	2
-7.81899	-3.37029	1
-4.99092	-19.4502	1
-6.12552	9.45953	2
-4.36007	-10.4125	1
-15.4943	-0.673852	1
-4.85304	-4.17116	1
-13.8498	-6.31774	1
-14.7392	8.65556	1
-11.7059	10.9531	2
-1.43276	-0.708857	1
0.626784	7.81107	2
-6.59618	18.9039	2
-0.732495	16.7116	2
-3.46618	-2.0004	1
-4.1619	7.59131	2
-10.6903	2.62187	1
-4.32136	5.73078	1
-6.09733	-1.90561	1
-6.61935	13.5638	2
-1.46201	11.8885	2
-12.6052	-3.97945	1
-0.117993	-11.7965	4
4.08575	-13.6308	4
-7.4071	11.4429	2
7.14459	1.40935	4
-13.5824	6.56376	2
-13.6108	6.45213	2
-13.7143	6.62341	2
-8.46341	6.15641	2
-1.99589	-5.92144	1
-7.88594	9.92733	1
-6.86626	7.95094	2
-11.0804	17.9169	2
-4.60991	-4.70995	4
7.06494	1.67866	4
5.94653	1.75253	4
5.29594	4.02526	4
5.91673	4.39362	4
2.28357	8.8063	2
7.2848	1.75409	4
-8.82066	-2.40766	1
7.83488	2.21801	4
-8.72484	-7.74674	1
-6.66557	2.72597	2
-17.627	-8.04489	1
-8.31252	-20.2091	1
-7.1371	21.8854	2
-7.09445	21.9076	2
-7.1269	12.9423	2
9.13966	-4.78944	4
1.82216	2.87531	4
1.72177	3.21407	4
-5.6461	23.3494	2
-5.57491	23.3594	2
-4.42064	7.96972	2
0.772819	6.42421	2
1.67747	6.64282	2
0.354076	-5.6491	4
4.95627	-2.48348	4
18.4023	-2.60651	4
-6.01893	0.813812	2
-6.25724	14.6598	2
-6.21606	14.6822	2
-4.13792	14.9314	2
-7.51964	12.826	2
-0.204171	14.5632	2
-4.08272	10.3869	2
-3.69526	9.29985	2
8.72742	-5.08199	4
16.5553	-8.24121	4
3.70429	10.8332	2
14.9174	-4.65223	3
17.5202	-7.86803	4
14.81	-6.98204	4
0.27697	-4.10158	4
-1.81345	12.2491	2
1.61716	11.313	2
-7.2019	4.67477	1
-10.1832	1.57984	1
-9.86015	0.959545	1
-1.60996	-0.474582	4
18.6392	-2.02178	4
1.08816	-10.8045	4
18.6925	-1.5345	4
-0.482579	4.31569	2
20.8317	7.21515	4
11.1861	2.59414	3
-9.78371	14.1584	2
-10.0616	13.9586	2
-4.43458	-1.38326	4
11.8957	6.65554	3
12.9027	-6.91747	4
16.2081	1.62958	4
9.9748	1.22588	3
11.9501	-0.670516	3
-19.9338	-2.64462	1
-19.9716	-2.59022	1
-19.0305	-2.01075	1
-13.3517	-4.75736	1
-12.6285	2.96928	1
-3.92839	7.78337	2
-15.0271	14.0713	2
-15.0248	14.0044	2
-11.7511	9.96634	2
-11.848	21.4184	2
-14.3503	-3.86036	1
-11.1147	5.79945	1
-1.04624	22.7665	2
0.963913	6.20462	4
-11.59	9.5654	2
-1.26662	5.42131	2
-13.557	5.52024	1
11.5406	-4.92695	4
-16.3387	-1.05308	1
-3.86115	7.17086	2
-3.92123	7.24178	2
-14.3744	14.2387	2
-11.2093	-2.50193	1
-11.9706	21.1445	2
3.08363	0.861864	4
-9.4856	7.27303	2
-2.85112	-6.77087	1
-14.0911	-8.16089	1
-8.97079	-12.5884	1
-8.97079	-12.5884	1
-7.95849	-12.8883	4
-0.862608	-10.8782	4
-4.51828	-7.55928	1
7.81078	-5.05121	4
-12.5149	9.35786	2
-1.97749	-10.7229	1
2.73363	-8.14448	4
2.30099	-7.70143	4
11.5846	-3.80645	3
-15.9827	-4.48614	1
-14.5909	-7.67907	1
-9.51451	-12.1378	1
-8.23663	-12.6603	4
-11.8201	7.09401	2
-15.6019	2.76361	1
-2.02956	-7.08325	1
4.68151	-13.0203	4
-3.07988	6.78391	2
-3.74646	6.64864	2
-2.44998	7.3258	2
-2.77673	7.2166	2
-1.93824	7.47802	2
-14.0738	2.63984	1
-12.5495	9.14219	2
-12.5495	9.14219	2
-9.68305	18.4373	2
-10.5078	19.3757	2
-9.80117	19.4843	2
-10.3476	19.6279	2
-7.14544	15.7988	2
-11.9848	19.1118	2
-10.5569	17.3594	2
-9.92257	18.1983	2
-10.0334	18.4652	2
-9.58232	18.1879	2
-9.57975	18.5631	2
-9.83948	18.2196	2
-9.90327	18.5417	2
-9.37843	18.7634	2
-10.0584	18.569	2
-9.55225	18.2981	2
-9.53797	18.6003	2
-9.82545	18.3434	2
-9.88257	18.6195	2
-9.3261	18.7103	2
-8.94626	15.1212	2
-8.09651	15.8053	2
-9.95442	19.1556	2
-12.1899	17.8902	2
-2.71485	15.5854	2
-12.3577	18.0201	2
-11.952	17.3764	2
-10.1887	14.5259	2
-7.8194	15.9765	2
-12.3025	18.0104	2
-12.1222	18.1965	2
-12.1641	18.2132	2
-11.9229	18.0465	2
-11.7537	19.5959	2
-12.2051	17.851	2
-12.1456	17.9602	2
-11.9849	18.1782	2
-12.1514	18.0942	2
-12.2342	18.2226	2
-11.9611	18.5399	2
-12.5045	18.2783	2
-12.0622	18.2749	2
-11.8218	17.1182	2
-7.93965	16.8728	2
-15.0435	13.9724	2
-11.3041	16.3618	2
-11.0009	16.0909	2
-10.1654	14.4911	2
-10.9924	16.5198	2
-10.8155	16.6246	2
-12.5495	9.14219	2
-10.5919	19.0747	2
-11.5271	18.2553	2
-0.267528	20.9078	2
-0.032504	20.9955	2
2.6679	21.5357	2
2.76655	21.5749	2
-0.484517	20.974	2
-0.237835	20.9016	2
-1.08636	21.2897	2
-0.341292	21.0469	2
-0.160152	20.8794	2
-0.154841	21.1692	2
1.97822	-1.92724	4
-8.49776	-3.3751	1
-7.99817	11.0102	2
-14.0644	10.7336	1
-4.88127	-6.73181	1
-11.0336	-3.07286	1
-12.7517	-6.00171	1
0.477944	-3.6899	4
-6.03584	2.56229	2
-8.23757	10.6666	2
-8.23665	10.6779	2
-15.8877	1.79582	2
-5.8579	9.24564	1
-14.1111	-5.11063	1
-17.9431	8.61956	2
-5.36786	13.9074	2
-10.7047	12.157	2
-11.0766	14.0348	2
-0.947838	22.3265	2
-2.49484	15.4754	2
-3.10681	20.6247	2
-7.83627	10.788	2
-1.34527	14.253	2
-1.9275	3.46685	2
-4.54531	12.2945	2
-4.44527	12.1833	2
-4.29446	12.1846	2
-1.85207	11.9928	2
-1.75133	12.1617	2
-8.43585	13.0842	2
-4.45014	12.2578	2
-2.65474	13.5188	2
-5.42215	11.7338	2
-9.88103	-19.9631	1
-2.62585	-7.72174	1
0.240486	13.7238	2
-5.16323	-12.2337	1
-7.59024	-7.36652	1
3.23901	12.9779	2
-16.9513	-5.85298	1
-5.49156	-10.9937	1
-7.00408	10.6669	2
-9.30623	15.242	2
-9.147	15.2342	2
-8.96816	15.3244	2
-11.4018	-12.7979	1
-17.6808	2.17285	1
-20.3871	1.49317	1
5.28701	8.66564	4
-6.68493	-2.75782	1
-8.8841	-19.9478	1
4.66745	-7.82343	1
-6.81063	-14.0366	1
11.5406	-4.92693	4
11.5406	-4.92695	4
-7.87344	-7.7315	1
-19.1563	-1.52843	1
-12.847	-4.07429	1
-8.4855	11.7213	2
-5.70572	4.86179	2
-2.13081	-5.62517	1
-9.25304	0.474516	1
5.14735	0.622912	4
0.784649	-3.24015	1
-6.04194	2.43062	2
-5.5194	-0.849386	1
-6.04927	2.14447	1
-7.60935	-1.32449	1
-13.8935	7.91308	1
-11.3843	13.9457	2
-0.0426725	7.10982	1
-0.0875239	7.25507	2
-12.3677	-5.13453	1
-17.518	9.01202	2
-18.3299	-2.57341	1
3.1746	-9.62557	4
-2.20929	-8.23478	1
8.23418	-8.15743	4
-0.896471	-4.28785	4
-7.69626	-2.16198	1
1.47083	15.9507	2
-14.5715	-6.49849	1
-12.606	-3.98185	1
7.32123	20.7273	2
7.2859	20.9398	2
7.62846	20.5229	2
7.91166	20.4961	2
1.9616	-6.73228	4
3.01174	-6.80041	4
7.78754	-5.55165	4
7.7341	-5.60593	4
7.86793	-5.35822	4
7.86793	-5.35822	4
5.66276	-3.51296	4
8.31102	-5.28214	4
-3.5706	1.06864	1
-3.46966	-7.12996	1
-11.869	-4.45011	1
-11.4585	-8.77665	1
-11.6899	2.09241	1
7.77756	2.3157	4
5.08703	-14.0345	4
7.54062	-10.6057	4
-1.21075	9.63246	2
0.27055	-5.9308	4
10.457	2.30357	4
4.49556	-1.25779	4
10.7299	2.2432	4
12.7391	-1.07793	3
1.00209	7.78641	2
13.1346	-1.57929	3
0.729043	-4.37961	4
0.678114	-5.08984	4
4.49555	-1.25779	4
13.2453	-1.34986	3
12.4318	0.507479	3
11.2998	-1.05816	4
-0.68644	10.8375	2
-10.261	14.5558	2
-2.70958	0.934209	2
-0.230177	-3.58304	1
-9.8012	-5.8537	1
-1.09415	14.2869	2
-0.900204	14.9725	2
-12.3814	20.0404	2
1.36168	16.965	2
-5.12275	6.64667	2
-11.3426	-16.2193	1
-4.56823	-4.78258	4
-5.25916	21.2979	2
10.8191	9.19387	2
-4.53527	20.2973	2
3.49037	26.1832	2
7.70747	18.0816	2
10.415	-0.799432	2
16.7784	7.04065	3
-12.3042	18.0125	2
-10.8195	19.0961	2
-8.10263	-0.981504	1
-7.93802	20.6722	2
4.43546	25.8462	2
-6.801	10.1417	2
0.552281	20.2909	2
0.984361	20.2065	2
3.47214	25.8426	2
-3.51321	18.9758	2
-3.77395	17.6803	2
2.93602	-10.485	4
10.9485	8.47483	4
10.483	8.74567	4
10.8501	8.90799	2
-0.1967	18.87	2
3.79543	3.70026	3
-11.2622	15.4812	2
7.62828	-0.904635	2
1.63235	-3.11085	1
10.5861	9.2315	2
10.8501	8.90797	2
10.9278	8.29734	4
11.559	8.75054	3
10.7125	9.02108	2
10.8216	8.74514	4
10.9992	8.89728	4
10.7125	9.02108	2
10.7704	9.0648	2
11.3217	9.24333	2
10.7126	9.02106	2
11.4319	9.08799	3
9.64013	19.254	2
9.64013	19.254	2
3.98411	24.7912	2
-3.31498	2.48987	2
-3.31491	2.48992	2
-3.3149	2.48992	2
3.1414	22.6819	2
-2.06954	21.541	2
2.30443	15.1248	2
-0.595723	18.0356	2
-2.52932	21.9757	2
-2.52129	22.2235	2
-3.48597	22.6362	2
-5.67528	16.7247	2
-9.27216	14.8744	2
-8.156	-0.216939	2
3.04316	0.949521	4
-4.18649	-9.20614	1
-4.62656	8.5154	2
5.72177	4.82349	3
5.47809	4.91568	2
5.47809	4.9157	2
0.488714	16.4016	2
-2.58558	1.46493	2
4.83628	9.14526	3
4.65194	9.46167	2
4.65195	9.46167	2
-5.9365	14.5567	2
0.555349	18.951	2
-3.02847	22.2075	2
-3.2176	19.1258	2
-6.21794	21.5166	2
-4.06259	20.9437	2
5.88664	-7.35841	4
2.86814	-1.42551	4
-15.945	11.4175	2
9.38686	8.67272	4
-5.24091	13.8268	2
-3.30918	17.9499	2
-4.51069	23.3765	2
-4.67999	23.3518	2
4.34561	9.18612	2
3.31433	17.3095	2
9.8507	13.106	2
9.9823	12.101	4
10.3472	12.1256	4
15.8507	5.5316	3
-5.16323	-11.0769	1
-5.16315	-11.0769	1
10.3472	12.1256	4
11.4104	10.9995	4
-2.78124	-18.9002	1
1.02309	-3.23261	1
2.2613	-10.4699	1
3.84714	6.68473	2
4.29698	11.8305	2
-4.06344	20.4481	2
11.4474	9.89235	4
14.8971	7.43654	3
10.3032	2.36291	4
10.3472	12.1256	4
16.2692	3.58504	3
3.91947	24.2978	2
-3.72041	22.6222	2
15.8507	5.53159	3
-3.70567	17.2801	2
-8.39379	2.78753	2
-10.3004	21.9936	2
-10.282	21.998	2
-10.282	21.998	2
-10.2534	22.0017	2
-10.2519	22.0033	2
-10.3527	21.9975	2
11.1329	-0.0977131	4
-0.532315	5.85574	2
8.67172	5.38025	4
-4.66727	12.9427	2
3.22748	-11.7815	4
3.71228	-16.0771	4
4.23734	-11.6035	4
3.57413	-14.8027	4
3.22749	-11.7815	4
0.154271	15.8256	2
-11.824	-12.066	1
-7.84873	19.1674	2
-11.3317	13.104	2
-11.484	13.1258	2
8.39119	-4.48536	4
-10.196	2.42719	2
-5.10658	17.7474	2
-9.95014	21.9945	2
-9.26924	21.2379	2
8.65187	14.2606	2
-3.36053	21.9887	2
4.72956	26.4263	2
5.05649	24.5833	2
5.45465	23.6597	2
2.7068	27.1532	2
-4.57791	11.6576	2
4.19092	25.2669	2
2.9643	-6.87486	1
14.8971	7.4365	3
16.0299	7.22813	3
-2.36238	17.3284	2
7.3034	11.9454	2
-5.94989	14.8016	2
3.98947	26.7695	2
4.94011	25.0119	2
-5.83905	23.1462	2
-0.0518667	16.1772	2
10.3472	12.1256	4
10.2395	3.29731	4
0.313326	16.5783	2
-3.64814	20.7141	2
-4.32928	20.5911	2
10.6385	12.4051	2
7.72544	21.1244	2
9.6112	19.0014	3
18.5493	7.32901	3
11.5023	9.4216	2
11.8249	12.8061	3
17.9466	7.08616	3
3.73112	17.0479	2
0.770022	7.62785	2
0.721583	19.787	2
14.8973	7.43658	3
10.548	12.1574	3
12.0915	10.647	3
0.335821	20.8287	2
3.5688	20.9815	2
2.7513	25.2096	2
-7.49176	21.7586	2
-5.0178	12.9288	2
-5.92442	18.6494	2
-6.63627	19.4906	2
-8.29102	17.2966	2
1.26487	23.7501	2
-9.2284	22.1564	2
5.52792	11.5101	2
4.91501	27.1691	2
5.18423	26.5006	2
-7.98485	-1.35242	1
-3.26642	11.3259	2
5.91882	12.7897	3
-13.0169	19.6878	2
-12.1271	18.5873	2
-10.2345	19.4119	2
-9.85254	17.287	2
-9.30921	18.077	2
-2.72605	21.1787	2
-9.80286	19.8548	2
-0.375242	21.6873	2
6.05524	12.0548	2
11.8387	8.45917	2
11.8265	8.56989	2
11.8622	8.39464	2
-13.1869	2.19187	2
-8.3507	21.178	2
2.03019	22.6391	2
12.1723	2.41186	3
10.1287	10.8996	2
11.2312	9.79692	2
10.1343	10.3637	2
11.5838	9.31721	2
11.7054	9.12348	4
0.741615	19.7728	2
-8.16254	-0.810073	2
-10.2408	22.0007	2
-8.10263	-0.981504	1
-8.10263	-0.981504	1
-8.10263	-0.981504	1
-8.11428	-0.921289	2
-7.86183	-1.35611	2
9.02446	10.5534	2
19.3003	4.08506	3
11.8531	9.9895	2
15.6158	6.2361	3
11.2042	1.25992	3
9.88781	12.8818	2
3.96482	26.8883	2
-1.7713	11.6243	2
-1.40297	11.3779	2
-1.56549	10.8001	2
5.16184	0.464215	4
-0.0463321	10.6608	2
-1.19596	11.5937	2
-1.02474	12.2303	2
16.5421	6.59739	3
15.9427	6.40394	3
15.8507	5.53158	3
15.973	4.96303	3
15.9145	4.67014	3
15.9735	5.79255	3
15.7614	6.01602	3
15.8507	5.53158	3
15.7209	5.84381	3
-7.68517	21.0974	2
7.43005	23.1902	2
7.30811	23.2135	2
6.69609	23.032	2
2.64072	6.5351	2
-16.3018	11.277	1
-16.3456	11.2957	2
-16.6605	11.0085	1
-3.32413	1.21386	1
-5.69193	-0.378158	1
-6.94765	9.69633	2
-6.93465	9.70485	2
-12.7869	11.6769	1
-12.9161	11.6169	1
-12.9616	11.4661	1
-11.0026	8.37653	2
-6.3637	-8.9438	1
-6.16335	-19.5632	1
-5.91789	0.709412	1
-14.0893	-1.21756	1
-8.00834	10.6374	2
-4.60991	-4.70995	4
-0.121188	1.27686	2
-2.42751	2.63091	1
-0.468666	1.33801	1
17.3217	9.70825	2
-14.2817	-0.806145	1
-5.17561	17.7413	2
0.724917	19.1958	2
-7.61085	21.0083	2
-3.49874	16.1947	2
-19.3505	9.25523	1
-4.82734	-19.0855	1
1.00568	-19.0381	4
-2.0455	-5.87182	1
13.1452	-6.25885	4
-3.10181	4.49844	2
-3.10181	4.49844	2
-2.98476	4.25023	2
-3.1965	2.7159	2
-2.65679	4.92273	2
-14.9952	14.6755	2
-4.09021	3.82237	2
-3.084	2.8619	2
-8.46945	-2.93477	1
-10.2337	17.2428	2
-6.83987	11.0807	2
-6.81686	10.9919	2
-6.57447	9.72323	2
-6.5256	9.70795	2
-2.95693	2.89707	2
-3.26556	2.87052	2
-2.84427	2.89479	2
7.80134	18.0811	2
-15.8252	-3.78189	1
-6.19085	3.46431	2
0.232638	13.2687	2
-0.517603	17.2717	2
-8.44457	22.1722	2
-3.14602	4.38742	2
-2.87977	3.5198	2
-3.27782	4.04612	1
-3.30596	9.77286	2
-0.454764	3.75715	3
-1.68943	-2.13747	4
2.4628	-6.44933	4
-6.19613	9.40253	2
-6.04072	9.40814	2
-14.1031	-4.10537	1
-4.15204	1.31376	1
-7.18556	21.7858	2
-3.70254	13.6818	2
1.18766	-0.707441	4
-7.06825	21.7757	2
-7.10584	21.7038	2
-6.82764	21.92	2
-4.42914	2.35486	2
-11.2181	-5.83961	1
-6.67952	0.0209308	1
-4.09139	7.99273	2
-11.4459	10.4483	2
-4.45245	-1.17362	2
-9.01636	4.96463	1
-8.40175	6.03727	2
-12.2484	18.901	2
-5.15884	17.7618	2
-5.17304	1.66105	1
-1.63171	0.272067	4
-5.46747	15.771	2
-5.65298	16.0192	2
-3.12747	20.1968	2
-9.96423	16.4367	2
-9.93091	16.4708	2
-9.63212	14.7091	2
-9.59184	14.5117	2
-12.2772	16.3019	2
-13.286	15.1335	2
-13.3945	13.8973	2
-6.4178	13.9908	2
-5.45119	-12.4033	1
-8.74551	12.4991	2
-5.4812	7.42397	2
-15.8932	-7.39795	1
-1.61449	1.52871	2
3.37762	-1.38197	4
3.6473	-1.29141	4
3.54592	-1.47163	4
3.5841	-1.72519	4
1.99163	4.30443	4
-11.1688	-0.669562	1
2.14935	4.87143	4
12.5345	7.46396	4
12.5412	7.59845	4
-1.39504	18.1026	2
0.0651423	9.2517	2
3.06339	13.2503	2
6.93871	9.28301	4
6.78894	6.33048	4
-5.8316	17.5643	2
-7.4752	17.1879	2
-7.00827	17.288	2
-9.75145	17.392	2
-9.75666	17.6886	2
-6.76869	17.5115	2
-6.50803	17.8789	2
-4.54011	19.9721	2
-9.17289	17.5022	2
-8.31234	18.6416	2
1.33253	-1.77746	4
2.88325	9.8878	3
2.0201	8.13066	3
1.98841	7.98782	3
-3.06356	10.3536	2
-9.04127	-17.2794	1
2.0192	4.09163	1
-5.86383	8.60961	2
0.0723095	-7.69721	4
0.145322	-7.45849	4
-2.26785	4.96294	1
-0.785929	0.524287	4
0.996816	-0.233691	4
-13.7042	-3.16392	1
-14.3755	-7.54151	1
-20.3387	-2.61181	1
-7.16305	20.6054	2
-0.445217	2.22329	2
1.41153	6.12707	3
1.59357	6.15407	3
1.7222	5.53989	3
-20.6047	-5.28389	1
-2.17622	7.4701	2
3.00683	3.18224	2
3.49379	3.25676	2
0.0273842	17.7306	2
-6.81859	-20.7431	1
-15.2945	-7.03102	1
-17.8401	-1.84801	1
-5.38615	14.6876	2
4.73823	4.28597	3
-8.35804	2.92934	1
3.13065	3.6424	4
-9.6313	-5.21539	1
-1.52614	17.3621	2
-3.85169	14.2782	2
-3.1946	14.1673	2
-2.44877	12.0444	2
4.9344	4.27066	4
-2.88677	8.22205	2
2.42018	12.5687	2
-2.88497	16.2899	2
8.78734	13.8486	2
8.91851	13.7748	2
8.8024	13.8384	2
-4.70402	12.8853	2
-4.59448	12.9017	2
0.0982696	20.906	2
-11.5575	10.249	2
-3.37187	16.4869	2
-3.23485	16.8457	2
9.30345	13.7176	2
9.09707	13.7935	2
-1.33019	12.1835	2
10.7503	12.4184	4
-0.0946687	0.0761774	4
-9.59173	11.0206	2
-9.59263	11.0319	2
-9.57458	11.0535	2
20.749	5.499	4
1.9016	8.13409	4
-19.4325	-1.94559	1
6.87435	7.74413	4
-6.00578	9.52449	2
-0.211804	13.3818	2
8.06253	13.1485	2
8.04258	12.8824	2
8.1951	12.7476	2
7.65669	12.8025	2
7.78522	12.9847	2
2.5263	6.27449	2
-1.33875	-0.891932	1
-15.6127	-1.44002	1
-4.35001	20.1175	2
-2.82036	6.06937	2
-5.41502	2.91475	2
4.93915	13.938	3
4.15198	25.676	2
3.96569	25.9784	2
-6.44487	14.8481	2
-7.86502	21.3949	2
-9.49881	14.9393	2
-6.6201	17.7903	2
-6.28701	22.5494	2
-10.0763	17.4105	2
-6.08648	12.1562	2
-8.85175	6.4618	1
-5.77798	8.46096	2
-6.91621	10.5066	2
-12.4776	0.138471	1
-14.5689	-3.56836	1
-19.1653	4.10066	1
-7.66221	-1.59976	1
-4.00336	13.0152	2
-17.8353	9.91435	2
-8.27766	10.9227	2
-5.50263	23.5702	2
-7.29386	-1.27707	1
-10.0238	8.9875	2
-9.51919	10.8039	2
-9.52283	10.8064	2
-9.51169	10.7997	2
-9.51554	10.8021	2
14.6268	0.0435483	3
-10.2998	-13.1237	1
2.98957	25.9302	2
-13.4882	15.9453	2
-7.70874	20.2181	2
-2.65679	4.92273	2
-2.29642	16.8122	2
1.156	15.1008	2
1.23427	15.1242	2
-2.44901	15.4153	2
-1.48326	17.0179	2
4.76171	4.37769	3
2.23275	11.3103	2
-10.2856	-5.99043	1
-2.16819	1.26088	1
-7.15009	-21.1925	1
-10.6981	17.1252	2
1.75722	9.37582	2
2.55132	9.31309	2
1.78546	9.20536	2
2.41426	9.55123	2
-12.9612	9.16396	2
-4.87529	12.1932	2
-1.08331	15.3781	2
4.09771	7.72643	3
-0.527805	8.6052	2
3.66007	7.82322	2
4.02428	7.75147	3
7.21462	17.0414	2
7.02557	19.2591	2
6.33743	10.4135	2
4.4281	9.85021	2
-4.46729	17.8693	2
6.344	22.8313	2
4.23102	7.92884	2
-2.89538	15.5871	2
-6.7293	19.6042	2
-0.545031	8.02768	2
-7.17498	-19.6571	1
-6.87315	0.617264	1
-3.35228	4.01413	1
-7.4753	-20.9057	1
-5.40215	-19.4435	1
-5.87132	-18.8411	1
7.28823	-1.50246	3
-9.83564	-5.41947	1
-1.70969	-9.28108	1
12.0226	-2.31248	3
12.0379	-2.29814	3
-0.850347	15.1481	2
-0.0121651	16.35	2
-6.94513	10.7454	2
-8.89552	-1.4794	1
0.428789	14.0346	2
-0.10093	12.4114	2
3.00754	11.4324	2
9.05732	-4.59452	4
-4.32979	8.63811	2
1.89312	18.3734	2
-12.4438	1.04846	1
-14.3586	9.27956	2
-7.11599	6.95779	2
-6.77848	10.1833	1
-20.5057	5.46397	2
-5.59228	10.7343	2
0.547899	20.0762	2
0.843572	20.1316	2
1.11541	20.2906	2
1.15162	20.3836	2
-0.582637	20.0599	2
-3.17802	14.1314	2
-15.23	-7.48112	1
2.64498	-6.66453	4
-6.68584	2.64071	1
-6.41571	9.65347	2
-17.4125	-6.32871	1
1.23324	6.2344	2
-4.73663	-19.6965	1
-13.5658	-2.9828	1
-7.77401	-1.05543	1
4.20942	5.5245	2
4.82655	6.16302	3
-0.462694	3.68172	4
12.4106	-2.81263	3
-0.358588	13.1203	2
14.2891	-8.53917	4
-1.18531	9.1871	2
-6.91837	-7.62151	1
3.31123	11.6828	2
10.1572	2.18779	3
-2.0953	1.34969	1
-2.29884	1.3046	1
0.637498	1.16112	4
0.637418	1.16123	4
0.735998	1.08319	4
-6.14884	-22.6823	1
2.12624	17.8633	2
1.6789	17.6072	2
-6.1257	17.5353	2
0.739925	14.398	2
2.28124	11.7825	2
2.28124	11.7825	2
2.28124	11.7825	2
6.22619	7.86556	4
3.03353	11.5402	2
-2.19661	-16.1271	4
-5.77778	-23.3088	1
-6.78099	-22.1798	1
-4.93723	-5.75901	1
-19.8309	-5.53322	1
-14.2933	-3.94099	1
-8.15167	-10.9564	1
-14.1031	-4.10537	1
-13.4696	-3.07237	1
-6.78511	-21.9304	1
-6.56036	-14.8324	1
-3.56747	7.06688	2
-9.19229	19.1527	2
-7.12198	-12.5652	4
-6.69659	4.54059	2
-9.84657	0.0339682	1
-8.72039	-2.47203	1
-3.33122	0.183585	2
2.94492	-6.83509	4
-17.8089	9.75459	2
-10.1939	8.43781	2
-10.1678	8.52673	2
-12.1129	9.95803	2
-5.83467	7.52669	2
-13.8838	-2.27407	1
-1.61872	-0.00544962	4
-10.9553	-0.225555	1
-7.66197	11.8277	2
-6.29052	1.29263	1
0.940221	14.8846	2
-3.85885	20.093	2
-0.0664634	-4.02381	1
-5.36579	6.73719	1
2.44221	-7.2125	1
-4.47384	11.883	2
-3.72895	10.5915	2
-4.3884	2.34883	1
-4.38553	2.3239	1
-11.7622	-7.41964	1
-2.66404	2.35258	1
-4.36715	2.39855	1
-4.39198	2.37317	1
-4.37914	2.38815	1
-9.19683	-2.82001	1
-1.16591	-0.958774	4
-9.15091	17.4664	2
-1.25229	11.8058	2
-6.93891	10.74	2
-14.4438	-0.792493	1
22.0687	-3.50591	4
-3.92866	19.9741	2
-4.06881	12.188	2
-5.17182	12.1157	2
20.6903	0.583596	4
0.66497	19.2911	2
8.55647	14.1364	2
8.56753	14.1537	2
-6.73618	12.5756	2
-3.96728	5.73722	2
-3.82775	5.75732	2
-2.12771	7.57873	2
-5.38726	10.8487	2
-12.5589	2.07472	1
-11.1484	19.215	2
-8.93133	-18.2363	1
-8.82935	5.69169	2
-6.11293	-0.241759	2
-16.2306	-5.19484	1
-4.1955	2.24661	2
-6.02366	9.1208	2
-3.57459	17.6981	2
-5.15682	-20.2744	1
-2.96707	-8.14517	1
-7.63767	-3.44841	1
-9.4025	15.2702	2
-4.33617	11.4286	2
-6.63987	-21.553	1
-5.29295	11.7058	2
2.57554	-6.24129	4
-1.27258	20.5367	2
-6.24052	8.88085	2
-6.22358	8.88961	2
-6.2851	8.79745	2
12.0379	-2.29814	3
-6.14883	-3.20358	1
-14.5169	-4.6523	1
7.20762	-1.76866	4
7.20762	-1.76866	4
0.615368	7.52833	2
1.10139	8.76533	2
10.2682	2.13516	3
-0.555388	11.781	2
-0.714998	11.7416	2
10.4596	-0.703506	4
-8.48082	11.3198	2
-8.42024	11.1775	2
14.2247	-4.62537	3
-0.285448	-1.88646	1
2.93654	3.53549	4
-7.55726	-11.9644	1
-11.8143	-12.0298	1
-3.55369	2.75587	1
-3.69857	2.39208	1
-3.84481	-18.9537	1
2.96431	-6.87485	1
-8.47471	-17.1911	1
-6.76391	-2.61621	1
-6.88684	1.65022	2
-2.4076	-22.1236	1
-3.27919	-22.2543	1
-3.17447	-21.4329	1
-22.1333	-5.23416	1
-0.119346	-20.3731	1
0.0693359	-17.1186	4
0.166551	-16.8625	4
-3.84481	-18.9537	1
-3.60912	-18.6877	1
-2.29301	-22.269	1
0.192923	-19.739	4
-1.91277	-21.2787	1
-1.1363	-20.8821	1
-1.15773	-21.3671	1
-0.108759	-20.782	1
0.923634	-19.0795	4
1.4573	-18.8717	4
-0.646242	-20.8165	1
-1.41943	-21.3288	1
-2.75373	-17.3027	1
-0.441875	-20.491	1
-0.855218	-21.1719	1
0.45105	-20.4231	1
-2.3127	-21.7567	1
-0.119346	-20.3731	1
-1.27074	-21.0234	1
-1.37135	-21.4044	1
-2.51079	-21.954	1
-1.266	-21.8368	1
-1.266	-21.8368	1
1.17675	-18.7678	4
-0.85516	-21.1719	1
1.36117	-18.9337	4
0.754102	-19.413	4
-0.936578	-21.8827	1
-5.19276	-11.7426	1
-0.583135	-21.9296	1
-3.49196	-21.4637	1
-3.34368	-21.7502	1
-2.05396	-22.5659	1
-2.4076	-22.1236	1
-2.00722	-22.4724	1
-0.949716	-22.0928	1
-0.936578	-21.8827	1
-0.922285	-22.0018	1
-0.922285	-22.0018	1
-0.949716	-22.0928	1
-0.561191	-21.9485	1
-2.29303	-22.269	1
-3.45779	-21.9532	1
-8.09909	-17.8058	1
-2.4076	-22.1236	1
-3.45778	-21.9532	1
-2.40757	-22.1237	1
-2.0072	-22.4724	1
-1.1687	-21.3318	1
-0.936578	-21.8827	1
-0.922242	-22.0018	1
-1.66221	-20.6889	1
-0.922242	-22.0018	1
-3.48178	-22.5483	1
-3.27018	-22.753	1
-0.949724	-22.0928	1
0.851427	-21.4499	1
-0.92227	-22.0019	1
-8.15482	-11.7742	1
-3.09282	-20.6568	1
6.39534	-8.48994	4
7.29419	-9.10839	4
-1.06345	-20.837	1
-1.23966	-20.7409	1
-1.39301	-20.9493	1
-3.40997	-22.3718	1
-0.646242	-20.8165	1
-0.646242	-20.8165	1
-0.855218	-21.1719	1
-0.116145	-20.7303	1
-2.46996	-22.0261	1
-7.83995	-3.49945	1
-8.4088	-3.97087	1
-7.87608	-1.27922	1
-7.83982	-3.49949	1
-7.39287	-3.35169	1
-0.148791	-20.5082	1
1.44416	-3.10527	4
1.43583	-3.18464	4
1.31466	-2.93538	4
1.27334	-2.96189	4
-13.3375	-9.57812	1
-22.5899	-5.03542	1
-8.02324	-17.9418	1
-0.626575	-1.81987	1
-8.38441	18.7031	2
12.5717	-4.34596	1
10.6821	2.28865	4
-5.91666	1.51556	1
-8.21297	0.220848	2
-6.71979	-2.96879	1
-14.6417	-8.4608	1
2.23481	12.4266	2
10.0948	3.09341	4
0.174073	13.1234	2
-9.63049	-11.6041	1
-2.93202	-0.889697	1
-13.7935	-5.75345	1
-12.2276	-3.77515	1
0.202985	-0.313505	4
-8.92411	-14.1987	1
-12.7285	-8.00946	1
-4.9425	17.55	2
-9.41988	-9.66879	1
-8.34872	-6.58556	1
-1.49855	0.25665	2
-0.563621	5.87646	2
0.00812562	12.5137	2
-6.07963	-14.2414	1
-0.462634	5.84127	2
14.2247	-4.62537	3
-9.44324	-3.2986	1
-8.22114	-1.89346	1
-0.444207	7.36786	4
-7.21485	-1.38795	1
-7.83596	19.1982	2
-5.79446	11.8112	2
14.2247	-4.62537	3
7.74507	18.1493	2
-7.42545	-8.99189	1
14.2247	-4.62537	3
14.2247	-4.62537	3
14.2247	-4.62537	3
14.2247	-4.62537	3
14.2247	-4.62537	3
3.87301	-6.50877	3
2.97461	-6.38683	1
4.64178	-6.50361	3
12.5638	-8.14987	4
4.04929	-6.49628	3
4.64178	-6.50361	3
12.5809	-0.508953	3
16.5724	0.602679	3
-2.64434	-6.47583	1
-1.15019	8.09769	2
-6.45523	0.160384	1
-2.76104	-6.37897	1
-6.44702	0.149718	1
9.14542	-9.28198	4
12.2966	-7.66804	4
-0.264404	-14.0566	1
1.83494	-6.28099	1
-12.7165	-9.22642	1
4.30075	-6.49899	3
2.89439	-6.28538	1
0.275158	-5.96438	1
-10.7239	-12.2719	1
-8.05924	-13.3369	1
-3.44017	-8.21183	1
0.817016	-6.34112	1
-3.31106	-10.0639	1
-14.7375	-7.89409	1
-1.9383	-4.86854	1
2.09404	-1.31261	1
-2.56023	-8.87027	1
0.542426	-5.49871	1
-2.38845	-8.4023	1
-6.73204	-3.60069	1
-10.3075	-1.53021	1
-7.80306	1.42299	2
-6.13091	-0.100816	1
-0.579765	-9.32736	4
-5.88017	0.620589	2
-7.52347	-6.9967	1
1.03763	0.201767	4
-3.84406	5.63713	2
-6.24543	1.03155	1
-12.6692	-8.18283	1
-0.630615	-14.6703	1
-8.2185	-5.96531	1
-12.5773	-8.19529	1
-7.43023	-5.78824	1
-1.4583	-12.5481	1
-8.22605	-6.3818	1
-7.75562	-6.1609	1
-8.01131	-5.92466	1
-5.89124	1.62559	2
-8.11237	-5.39706	1
-5.44353	-8.52592	1
-2.33211	-2.46871	1
-1.172	-2.65444	1
-1.172	-2.65445	1
-0.526751	-2.79833	1
-1.17201	-2.65446	1
-2.60892	-2.26054	1
-6.59095	1.41423	2
-6.59095	1.41423	2
-6.88687	1.65029	2
-1.57602	-1.52915	2
-5.74979	-0.985278	2
-5.7087	-0.486234	1
-5.93884	0.92823	2
-5.35773	1.18955	2
-6.59099	1.41417	2
-5.70104	2.09227	2
-5.78049	1.73561	2
-5.70102	2.09225	2
-5.93884	0.92823	2
-5.41905	1.31394	2
-5.67512	1.72785	2
-6.59094	1.41423	2
-6.20007	1.52852	2
-6.71354	1.59854	2
-6.3836	1.74779	2
-6.05479	1.79279	2
-6.50266	1.81192	2
-6.23416	1.97496	2
-5.91358	2.17993	2
-6.30405	1.87332	2
-6.50266	1.81192	2
-6.29148	2.08852	2
-5.22601	1.86462	2
-5.91358	2.17993	2
-6.30405	1.87332	2
-5.35773	1.18955	2
-5.22604	1.8646	2
-4.46526	1.85311	2
-1.40862	6.16723	2
-6.34104	2.27075	2
-5.56982	1.94366	2
-6.30405	1.87332	2
11.546	-1.23552	3
14.2163	-4.70656	1
14.2467	1.81634	3
-16.223	-0.999226	1
-0.708909	0.137318	1
13.6306	-6.19263	4
-1.10944	-11.977	1
1.46823	-12.808	4
-9.7888	18.7011	2
-5.79773	-4.01202	1
-7.28954	-8.28584	1
2.72627	-6.29387	1
0.13026	-5.02891	1
-7.28355	-10.1791	1
-9.57776	-12.4891	1
-2.92747	-12.0935	1
-10.2108	-2.66684	1
-10.1341	-2.68388	1
0.264853	-11.9932	1
-0.738798	-10.3595	1
-0.494785	-10.3549	1
0.0802791	-10.7305	1
-4.92835	0.524279	2
-5.92281	-5.13337	1
-8.31459	-3.50121	1
-8.058	-3.41508	1
-7.83155	1.36138	2
-2.3025	-12.3422	1
-9.82457	-12.6794	1
-9.80179	-12.5673	1
-11.0602	-12.068	1
-2.03368	-13.6842	1
-0.535417	-11.1843	1
-10.2971	-9.79265	1
-10.3852	-10.6086	1
-11.4394	-11.4348	1
-14.087	-10.4977	1
-0.703626	-12.5394	1
-2.26131	-12.2648	1
-0.120718	-10.8	1
-0.540242	-11.1745	1
-0.955307	-10.9582	1
-1.1854	-11.948	1
0.462562	-12.6631	1
-1.03738	-11.2529	1
0.163882	-12.4107	1
-0.535449	-11.1843	1
-1.48967	-12.1349	1
-2.09699	-8.89948	1
-0.535449	-11.1843	1
-1.8666	-6.26195	1
-5.9371	-4.82433	1
-10.2679	-11.5331	1
-3.39203	1.7365	2
-8.62994	-11.935	1
-8.17886	-11.5755	1
0.0940161	-13.3826	1
-1.28849	-11.539	1
-1.75699	-12.3132	1
-10.6469	-11.8504	1
-12.5658	-10.7507	1
-2.16813	-8.46447	1
-8.26783	-3.02412	1
-1.47712	-9.65946	1
-5.00846	-5.72823	1
-6.04779	-4.55327	1
-6.65564	-3.69945	1
-9.11086	-7.62277	1
-0.683504	-10.3199	1
0.375115	-10.7651	1
4.01057	-6.30005	1
11.8213	3.36901	4
-1.17851	-0.945099	1
-3.19855	6.38482	2
-5.12743	7.02422	2
0.265095	2.74794	2
10.65	-10.4326	4
9.58868	-10.1714	4
10.6678	-9.0123	4
-16.3355	8.66309	1
-0.650296	-2.79389	1
-11.5476	-4.74698	1
16.5724	0.602679	3
16.5724	0.602667	3
16.5725	0.602674	3
15.0647	0.32258	3
-9.72792	-9.49042	1
-11.547	14.2208	2
-1.10956	-11.9768	1
-7.00266	-8.522	1
-7.00266	-8.522	1
-13.5501	-9.19272	1
-11.3877	-9.29333	1
-13.1494	-8.63544	1
-1.06528	-11.6437	1
-13.4841	-9.41113	1
-8.17759	-5.94688	1
-10.8802	-6.9321	1
-13.8017	-6.73065	1
-7.17487	-6.38302	1
-7.29908	-6.0121	1
-6.19214	22.7378	2
-9.8363	-0.638754	1
-2.28871	-7.19456	1
-17.7796	9.37818	1
13.2115	4.37082	3
15.3222	0.0272579	3
-3.36629	1.78755	2
-6.89247	21.9133	2
-0.243164	-3.75287	1
-6.09119	0.939829	2
2.63719	7.42083	2
-21.631	-2.23144	1
-16.8421	-11.8222	1
-14.8793	-9.34043	1
-4.17986	-8.11446	1
-2.61195	1.19633	2
-14.2381	-10.4448	1
-7.89011	-3.56305	1
-7.78388	-3.66613	1
-5.84428	-0.628093	2
-10.2918	-12.8931	1
-9.50542	11.5783	2
-17.8529	8.91165	1
-10.6158	-12.5838	1
11.5201	-1.30741	3
-1.01962	-4.52079	1
-1.39141	-4.36817	2
7.31688	-0.570089	2
7.49243	-0.56597	3
10.5599	-0.999138	3
-0.792158	-4.39145	2
-0.00991134	5.15065	4
0.217366	-3.80861	1
[truncated: 12,744 more rows]

## Sheet: Fig. 2B
gravy	cluster
0.60303	1
1.23	1
0.303571	1
-0.154545	2
-0.177273	2
0.209091	2
0.186364	2
-0.325	2
-0.347727	2
0.0386364	2
0.0159091	2
1.21333	1
0.493333	1
-1.35	4
1.19375	1
0.593333	4
-0.4575	2
0.12381	2
-1.98571	2
-1.30667	1
-0.464706	2
-0.7	2
-0.766667	1
-0.985185	1
-0.132143	2
0.215385	1
0.830769	1
-0.345455	1
0.72	1
-0.0272727	1
-1.94667	3
-0.84375	2
-0.65625	1
0.75	1
-0.0833333	1
-0.11	1
0.55	2
0.42	1
0.36	1
-0.77	4
-0.25	1
0.266667	1
-0.63	4
-0.24	2
0.263636	1
-0.276	1
-0.505882	1
0.923529	1
0.484615	1
0.376923	1
-0.68	4
0.537143	1
-0.644444	1
0.163636	1
0.941176	1
0.547059	1
0.0470588	2
0.561538	1
1.40769	1
-0.253333	1
-0.230588	1
-1.18115	2
-1.2041	2
0.595652	2
0.147368	2
-0.42	2
-0.6	2
0.175676	1
-0.67	2
-0.63	2
-1.41	4
-0.0952381	1
0.77	1
0.69	1
0.0181818	1
0.511765	2
0.517647	2
-0.1	2
-1.18	4
0.272727	4
-0.209091	4
0.363636	4
0.0727273	4
0.518182	4
0.454545	4
-0.209091	4
-0.0363636	4
-0.3	4
0.0454545	4
0.0272727	4
0.0272727	4
-0.00909091	4
-1.35	4
0.0272727	4
-1.42727	1
0.775	1
-1.71522	4
-0.235266	2
2.3	1
1.65	1
-0.910714	1
1.05	1
-0.833333	1
1.14286	1
-0.571795	2
-0.208333	2
-0.12	2
0.210811	2
1.15	2
0.218182	2
-0.342308	2
-0.1	2
-0.581818	2
-0.152778	2
-0.725	2
0.106667	2
-0.436842	2
-0.3875	2
-0.5	2
-0.489796	2
-0.521875	2
0.98	2
0.241667	2
0.618182	2
-0.428302	2
0.303226	2
0.443333	2
0.373333	2
0.3	2
0.476667	2
0.34	2
0.413333	2
0.0633333	2
0.276667	2
-2.36667	2
-2.74286	2
-0.598431	2
-0.876636	2
-0.986486	1
-0.253061	1
-1.93571	2
-0.222951	1
-1.86842	3
-0.36	1
-0.404418	2
-1.15417	1
-0.46129	4
-0.16	1
0.29697	2
-0.43125	1
-0.157143	2
-0.916667	1
0.345188	1
-0.952941	1
0.0318182	1
0.253333	2
-0.262121	2
-0.317647	2
0.491667	1
-0.5	1
-0.466667	1
0.6875	1
-0.0333333	2
0.906667	1
-0.860526	2
-0.828947	2
1.2	1
1.285	1
0.409091	2
1	2
0.756522	1
0.930769	1
1.2	1
-0.796203	3
-0.778481	3
-1.50833	4
-1.0375	4
0.0833333	4
-0.08	2
-2.77556e-17	2
-0.57	2
-1.00385	2
-0.635	2
-0.983333	2
-0.0117647	2
1	1
-0.5	4
0.091358	1
-0.544	1
0.136364	2
-0.231579	2
-0.188636	2
0.154545	1
-0.173684	1
-0.0337838	2
-0.413333	2
-0.713333	1
-0.125926	1
0.921053	1
1.06316	1
1.04737	1
0.866667	1
0.269231	1
0.0883721	1
-0.230769	2
-0.54375	4
-0.49375	1
-0.49375	1
0.318182	1
-1.088	4
-1.176	4
-1.196	4
-1.088	4
-1.068	4
-0.968	4
-0.98	4
-1.088	4
-0.96	4
-0.98	4
-1.068	4
-0.928	4
-1.068	4
-0.98	4
0.922222	1
-0.5	4
-0.5	4
0.742105	1
0.341176	1
0.00588235	1
-0.329412	1
1.91111	1
0.0625	1
-0.558824	2
-0.13125	1
1.07692	1
-0.736	4
-0.756	4
-0.756	4
-1.41579	2
-0.992308	2
0.230769	1
-0.45	2
-0.652	4
-0.564	4
-0.544	1
-0.652	4
-0.772	4
-0.936	4
-0.828	4
-0.836	4
-0.836	4
-0.836	4
-0.844	4
0.8	1
-1.068	4
-0.98	4
-1.088	4
-1.068	4
-0.229032	1
-1.34	2
-1.056	4
-0.936	4
-1.056	4
-0.968	4
-0.0933333	1
-0.0576923	1
-0.219355	1
-0.2475	1
-0.836	4
0.255	1
0.933333	1
0.771429	1
0.280952	1
-0.9	4
-0.488462	2
0.588889	2
0.266667	1
0.2	2
-2.45217	4
-2.012	4
-0.503846	1
0.593333	4
1.74545	1
0.664706	1
0.495	1
0.0945055	2
0.675	1
1.35	1
-0.386667	2
0.730435	1
0.365217	1
0.33913	1
0.456522	1
0.0913043	1
-0.333333	1
0.05	4
0.0409091	1
-0.163636	4
-0.0590909	1
-0.368182	4
-0.368182	4
-0.145455	1
1.54167	1
0.0307692	4
0.51	4
-0.351064	2
0.693333	4
0.564706	1
0.707143	1
0.428571	1
0.363636	1
-0.378378	2
0.755172	2
1.17143	1
0.907143	1
0.907143	1
-0.140476	2
0.907143	1
0.378571	1
0.635714	3
0.321429	4
0.614286	1
0.521429	1
0.321429	4
0.321429	4
0.292857	4
0.269634	1
0.0466667	4
0.55	2
-0.69	4
-0.65	4
-1.33333	4
0.00326087	2
0.0537634	2
0.023913	2
0.025	2
0.44	2
0.272222	2
-0.0767442	2
0.176667	2
-0.31	4
-0.218182	4
0.204762	1
0.0666667	4
0.38	4
0.37	1
0.596154	2
0.476923	2
-0.63	1
-0.757143	1
-0.996875	4
-0.684	4
-1.1	1
0.688462	2
0.457692	2
0.346154	1
-0.831579	2
-0.46	2
-0.826667	2
-0.813333	2
-1.18	2
-0.88	2
-1.24667	2
-1.27333	4
1.09667	1
-0.62963	1
-0.335593	2
-1.55556	1
-0.0904762	1
-0.209524	1
-0.977465	1
-0.185	1
-0.8	4
0.182353	1
0.144444	1
0.292308	1
0.475	1
-0.15	4
-0.547059	1
0.533333	1
-0.186667	1
-0.306667	1
-1.02667	4
-1.02667	4
0.185714	4
0.4	1
-0.743333	1
-0.522034	2
-0.923529	1
-1.08889	1
-2.45	4
-0.4	4
-0.306667	4
-0.336842	4
-0.682353	4
-1	4
-0.863158	4
-0.863158	4
-0.726316	4
-0.768421	4
-1.24211	4
0.29	1
0.61	1
0.6	1
0.76	1
0.75	1
-0.22	1
-0.626316	4
-0.857895	4
-0.58	4
-1.18947	4
-1.08571	4
1.55556	1
-0.328571	1
0.357143	1
0.357143	1
0.357143	1
0.357143	1
0.357143	1
-0.783333	4
-1.03095	4
-2.28333	4
-0.4	4
0.00666667	4
-0.515385	4
-0.507143	4
-0.507143	4
-1.19333	4
-0.68	4
-1.16667	4
-1.1	4
-0.0454545	4
-0.684	4
-1.33	4
-1.425	4
-0.968	4
-0.05	4
-0.546154	4
0.53	2
0.4125	1
0.19375	1
0.65625	1
0.4375	1
0.21875	1
8.32667e-17	4
-1.37455	2
0.125	1
0.607692	1
0.169231	1
0.838462	1
0.793333	1
1.2	1
0.239286	1
0.239286	1
0.915	1
1.46154	1
-1.09348	4
0.169231	1
0.315385	1
0.47	1
0.27	1
0.393333	1
1.34444	1
-0.316667	2
-0.1	4
-1.02667	4
-1.02667	4
-0.0615385	4
1.01111	1
0.607692	1
0.169231	1
0.607692	1
0.169231	1
0.607692	1
0.169231	1
-0.5	4
0.168966	1
-0.657895	4
0.846667	1
1.52143	1
0.85	1
0.86	1
0.733333	1
0.666667	4
-0.0733333	4
0.154167	1
-0.920455	2
0.1	1
1.73077	1
-1.27692	3
-0.793333	2
-0.477778	2
-1.4	1
-0.551724	2
0.16	1
0.01875	2
-0.54375	2
-0.4	2
-0.188889	4
-0.255556	4
0.468182	4
0.790909	1
0.322222	1
0.3	1
-0.511111	2
-0.491139	2
0.828	1
0.29	1
0.839286	1
0.839286	1
0.382353	1
0.105556	1
-0.0521739	1
-0.225	1
0.217391	1
0.075	1
0.15	1
-0.0642857	1
0.509677	1
0.0590909	1
-0.0956522	1
-0.0869565	1
0.0347826	1
-0.15	4
-0.166667	1
0.32	1
-0.0916667	1
0.273333	1
0.0125	1
0.36	1
0.35	1
0.657143	1
0.513793	1
0.47	1
0.0652174	1
-0.0304348	1
-0.0136364	1
0.336364	1
0.169565	1
0.521053	1
0.260714	1
0.204545	1
0.146154	1
0.15	1
0.0333333	1
0.164286	1
0.41	4
0.333333	4
0.446154	1
0.542857	1
0.626667	1
0.34375	1
0.810714	1
0.825	1
0.153571	1
0.239286	1
-0.333333	1
-0.0925926	1
0.0583333	1
0.2	1
0.314286	1
0.546667	1
0.131579	1
0.319355	1
0.524138	1
0.185294	1
0.503226	1
0.211111	4
0.144444	4
0.718519	1
0.507407	1
0.816667	1
0.892308	1
0.70625	1
1.03214	1
1.01786	1
0.76	1
0.963636	1
1.21667	1
1.17692	1
1.03214	1
1.0037	1
-0.4	4
-0.605882	4
-0.594444	4
-0.0888889	1
-0.188889	4
-0.5	4
0.52	1
0.166667	4
0.1	4
-0.75625	2
-0.0323529	1
-0.0595745	2
-0.138298	2
-0.0148936	2
-0.185106	2
-0.0808511	2
0.909836	1
-0.208	1
-0.228571	2
-0.207143	2
-0.228571	2
-0.292857	2
-0.5	2
0.0527778	1
-0.00833333	1
1.36	1
1.26	2
0.448387	1
0.963636	2
0.420833	2
-0.166667	2
0.213333	2
-0.304	2
-0.0333333	2
-0.0304348	1
1.13571	1
-0.4	2
0.110526	1
-0.18	1
0.43913	1
0.335714	1
0.6	1
0.174074	2
0.0636364	1
-1.288	2
-0.164	2
-0.793548	2
-0.3	1
-0.384615	2
-0.228571	1
-0.57619	1
-0.573684	1
-0.0804878	2
-0.511321	2
-0.138462	1
-0.326316	4
-0.247059	4
-0.93	2
-1.5125	4
-0.433333	2
-0.464286	2
-0.492857	2
-0.276712	2
-0.292	1
0.52	1
-0.542857	2
0.186667	2
-0.566667	4
-1.5875	4
-1.5375	4
-1.15	4
-1.6125	4
-0.753659	2
-1.5875	4
-0.391429	1
-1.6625	4
-0.308824	1
0.75625	2
-0.335714	1
-0.485714	1
-0.21	2
-0.225	2
-0.0192982	2
-0.15	4
-0.2	4
0.032	4
-0.35	2
-0.442222	2
-0.371014	2
-0.468966	2
-0.721053	2
-1.35	4
-1.16562	4
-1.79167	4
1.23684	2
-0.110606	2
-0.0742424	2
-0.607812	2
-0.0526316	2
-0.704348	2
-0.457143	2
-0.535211	2
-0.233333	4
-1.10833	4
-1.09091	2
-1.35714	3
-1.70714	4
-1.14545	4
-0.955	4
-0.4	2
-0.766667	2
-0.590909	1
-0.15625	1
0.040625	1
-1.12222	4
-2.4	4
-0.973333	4
-2.58	4
-1.42	2
-2.70952	4
-1.9	3
-0.373171	2
-0.185366	2
-1.41364	4
-1.8375	3
-1.61	4
-2.3	4
-1.05556	3
-1.15714	3
0.303333	1
0.316667	1
0.0366667	1
-0.269565	1
0.34375	1
-0.362	2
0.753659	2
0.721429	2
-0.00340909	2
1.40526	2
-0.185714	1
0.025	1
0.54	2
-0.276923	4
0.00333333	2
-0.0818182	2
-0.0727273	1
-1.02667	4
0.472549	1
3.97692e-17	2
-0.0785714	2
0.421277	2
0.93	1
1.01905	2
-0.793103	4
-0.306849	2
1.36	1
0.60625	1
0.3875	1
0.3875	1
0.16875	4
0.20625	4
-0.225	1
-0.40625	4
0.0266667	2
0.54375	1
0.3625	4
-0.06875	4
-0.25	3
0.85	1
0.63125	1
0.4125	1
0.19375	4
-0.150685	2
0.132143	1
-0.34375	1
0.48125	4
-0.0928571	2
-0.275	2
-0.42963	2
-0.535714	2
-0.0807692	2
-0.24375	1
-0.2	2
-0.2	2
-0.144186	2
-0.00465116	2
-8.26212e-17	2
-0.151163	2
-0.24	2
0.23	2
0.0609756	2
0.2025	2
0.233333	2
0.166667	2
0.102564	2
0.202564	2
0.138462	2
0.00769231	2
0.0179487	2
-0.0487179	2
-0.112821	2
-0.0128205	2
-0.0769231	2
-0.207692	2
-0.446512	2
-0.288372	2
0.027907	2
0.2225	2
-0.434884	2
0.415	2
0.155	2
-0.0825	2
-0.286047	2
0.34	2
0.0675	2
0.0775	2
0.03	2
0.2825	2
0.035	2
0.025	2
0.085	2
0.1025	2
0.0475	2
-0.055	2
0.1175	2
0.0775	2
0.191304	2
-0.1775	2
0.44	2
0.2025	2
-0.0425	2
-0.13	2
0.185	2
0.1375	2
-0.2	2
0.084375	2
1.38778e-17	2
-0.23125	2
-0.2625	2
-0.588889	2
-0.476923	2
-0.04375	2
-0.228125	2
-0.282143	2
-0.1125	2
-0.240625	2
-0.14375	2
-0.15	4
0.245455	1
-0.438843	2
0.625	1
0.735294	1
0.382353	1
0.625	1
-0.931818	4
0.364706	2
-0.425882	2
-0.376078	2
1.10909	2
0.471429	1
-0.2875	1
0.192105	2
-1.65	2
-0.221053	2
-0.15	2
-0.428	2
-0.614286	2
-0.325455	2
-0.460392	2
-0.754902	2
-0.715385	2
-0.65814	2
-0.745455	2
-0.690698	2
-0.774359	2
-0.907692	2
0.106977	2
-0.65814	2
-0.432558	2
-0.4125	2
1.21333	1
0.493333	1
-0.484615	2
0.65	1
0.003125	1
-0.863889	2
1.51538	1
0.110714	1
-0.563277	2
-0.449296	2
-0.505556	2
-0.598667	2
1.00625	1
0.666667	1
1.1913	1
-1.67647	4
1.08462	1
0.533333	1
-0.186667	1
-0.306667	1
-1.02667	4
-1.02667	4
-1.11176	1
0.690909	1
0.561905	1
-0.585915	2
-0.487013	2
-1.01481	1
0.342857	1
-1.41481	4
0.327273	1
0.652941	2
1.10588	1
0.711765	1
-0.469231	1
0.572727	1
0.152439	2
-0.331579	1
-0.505	2
1.525	1
0.205556	2
0.52	1
-0.0333333	4
-0.292308	1
0.444444	4
-0.0333333	4
3.07143	1
0.223077	2
0.284	1
0.108	1
-0.241176	2
-1.04492e-16	2
-0.341176	2
-0.182353	2
-1.196	4
-1.216	4
-1.096	4
-0.984	4
-0.984	4
-0.984	4
-0.98	4
-1	4
0.0444444	1
0.9	1
0.3	1
0.278571	1
-0.0413793	1
-1.86429	4
0.211111	4
0.144444	4
-1.305	2
-0.756	4
-1.34444	4
-0.848	4
-1.67143	4
-0.677778	3
-0.755556	2
-1.1	3
-0.98	4
-0.98	4
-0.848	4
-1.25556	3
-1.5	3
-0.983333	4
-1.16667	2
-0.36	2
-0.25	2
-0.23913	1
-0.5	1
-0.835593	2
-0.628205	2
0.888889	2
-0.466667	2
-0.204762	2
-0.294737	1
0.194118	4
-0.510526	2
-1.53333	2
-0.454839	2
1.25	2
0.325	2
0.658333	2
-0.725	3
0.105556	2
0.073913	2
2.82857	1
0.107143	2
0.0722222	2
-0.421084	2
-0.169231	2
-0.194872	2
0.7	2
-0.455556	2
-0.821429	2
-0.108333	4
-1.04167	4
-0.566667	4
-1.00833	2
-0.325806	2
-0.3	3
-0.068	2
0.126316	2
0.0578947	1
-1.225	2
-1.00833	2
-1.04167	4
-1.48333	3
-0.925	2
-1.00833	4
-1.45833	4
-0.925	2
-0.975	2
-1.65	2
-0.925	2
-1.45	3
-0.733333	2
-0.733333	2
0.0666667	2
-0.471875	2
-0.471875	2
-0.471875	2
-0.566667	2
-0.906667	2
-1.5	2
-0.644444	2
-0.521053	2
-0.963158	2
-0.868421	2
-1.31053	2
-0.568421	2
1.52143	2
-0.708333	4
0.935294	1
-0.875	2
-0.958333	3
-0.858333	2
-0.858333	2
0.142857	2
-0.0136364	2
-1.15833	3
-1.05833	2
-1.05833	2
-0.2	2
-0.3	2
-1.1	2
-0.502941	2
-0.408824	2
-0.625	2
1.12727	4
-0.35	4
1.25	2
-1.28889	4
-0.67	2
-0.458333	2
-0.464	2
-0.474074	2
-0.63	2
-0.757143	2
-1.34	2
-1.76667	4
-1.86667	4
-1.64545	3
0.3625	1
0.3625	1
-1.86667	4
-2.27778	4
0.1	1
0.738462	1
1.07857	1
-0.25625	2
-0.98	2
-0.189474	2
-0.37	4
-1.79375	3
-0.461538	4
-1.86667	4
-1.34	3
1.26667	2
-0.233333	2
-1.64545	3
-1.13023	2
0.457143	2
1.17143	2
1.15714	2
1.15714	2
1.14286	2
1.15714	2
1.50952	2
-0.38	4
-9.86865e-17	2
-0.881481	4
-0.185294	2
0.0636364	4
0.233333	4
0.46	4
0.314286	4
0.0636364	4
-0.275	2
1.43125	1
0.68	2
-0.0421053	2
0.0631579	2
-0.1	4
0.49	2
-0.676744	2
0.788889	2
0.113333	2
-1.70667	2
-0.721212	2
-1.5	2
0.4	2
-0.09	2
0.658333	2
-0.545	2
0.525	2
-0.0538462	1
-1.79375	3
-1.54118	3
-1.37368	2
-0.885	2
0.0375	2
0.815	2
0.32	2
0.0777778	2
-0.411364	2
-1.86667	4
-0.968421	4
-0.387879	2
-0.221053	2
-0.168421	2
-1.96667	2
-0.442857	2
-1.68889	3
-1.725	3
-1.25385	2
-2.54444	3
-0.9375	3
-1.28261	2
0.12	2
-0.3625	2
-1.79375	3
-0.7	3
-1.5	3
-0.168966	2
-0.228571	2
0.777778	2
0.431818	2
-0.0181818	2
-0.633333	2
-0.29	2
-0.0142857	2
0.830769	2
0.94	2
-1.6	2
0.772727	2
3.35	2
3.55714	1
-0.23	2
-1.53	3
0.2875	2
0.35625	2
0.18125	2
0.4	2
0.325	2
-0.3125	2
0.0315789	2
0.447368	2
-2.27083	2
0.715789	2
0.757895	2
0.652632	2
1.04211	2
0.28	2
0.3	2
-0.353333	3
0.15	2
0.075	2
0.0176471	2
0.03	2
7.40149e-17	4
-0.247619	2
2.88571	2
0.975	2
2.82857	1
2.82857	1
2.82857	1
3.17143	2
2.44286	2
0.205263	2
-2.05833	3
-1.26667	2
-1.91818	3
-1.43158	3
-1.58	2
0.152632	2
-0.0363636	2
-0.5	2
-0.225	2
-0.568	4
-0.763636	2
-0.554545	2
0.181818	2
-1.21429	3
-1.55	3
-1.64545	3
-1.58333	3
-1.37273	3
-1.47778	3
-1.72	3
-1.64545	3
-1.83333	3
0.248276	2
0.22	2
0.581818	2
0.115385	2
-0.891304	2
0.690909	1
0.354545	2
0.290909	1
-0.455556	1
-0.352941	1
-0.0911392	2
-0.128205	2
0.0575	1
0.204762	1
0.17381	1
-0.129787	2
0.107692	1
-0.347059	1
-0.575	1
-0.577273	1
-0.404167	2
-0.566667	4
-1.01538	2
-1.42308	1
-1.06923	1
-1.9	2
-0.38	1
-0.740909	2
-0.2125	2
0.123333	2
-0.823729	2
-0.106667	1
-0.246667	1
-0.386667	4
-0.366667	1
-0.626667	4
-3.5	2
-3.5	2
-3.58	2
-2.37	2
-2.95	2
0.94	2
-1.42222	2
-1.32222	2
1.93	1
-1.47143	2
-0.35	2
-0.36	2
-0.884337	2
-0.921687	2
-1.51667	2
-1.36111	2
-1.38889	2
0.66	2
0.63	1
-0.762105	2
-1.1098	2
-0.623256	2
0.545238	2
-3.5	2
-3.42727	2
-2.28333	1
-1.25319	2
-2.9	3
-0.54	4
-1.6	4
-0.726829	2
-0.760976	2
-0.0714286	1
-0.830769	1
-0.0421053	2
-0.44	2
-1	4
0.05625	2
0.1625	2
0.0510638	2
-0.17	2
-0.358621	1
-0.251282	1
-0.552475	2
0.0818182	2
-1.69474	2
-0.348627	1
-0.405609	2
-0.246154	2
-0.612963	2
-1.06977	1
-1.28696	4
-0.289189	2
-0.313889	2
-0.272222	2
-0.263043	2
-0.331915	2
-0.00793651	2
-0.0716418	2
0.326667	2
0.885526	2
0.795588	2
-0.17069	2
0.989474	1
-0.238462	2
-0.0769231	2
2.15	1
-0.926316	2
-1	4
-1	4
-1	4
-1.0625	4
-0.0166667	4
0.82	1
-0.0666667	4
-0.7	4
-1.175	4
-0.569388	2
-1.05676	2
-1.4375	2
-1.67222	4
-2.41579	4
-0.654545	2
-0.297727	2
-0.320455	2
0.0659091	2
0.0431818	2
-0.418182	2
-0.468182	2
-0.490909	2
-0.104545	2
-0.127273	2
-0.838235	4
-2.1	3
-1.84091	3
-1.74643	3
-0.606667	2
0.6	1
0.6375	1
-1.01081	2
-0.99	4
-1.02	4
-0.878125	1
-1.36667	4
-1.14	4
-0.296154	1
1.04286	1
0.633333	1
0.025	2
-1.22143	2
-0.5	3
-0.66875	3
-0.825	3
0.625	1
-0.28	2
-0.695455	2
-0.751724	2
-0.406061	2
-0.36	1
-0.0533333	1
0.159259	1
-0.266	2
-0.6	3
0.2	1
-1.02	4
-1.49	1
-0.485938	2
-0.577273	2
-0.724242	2
-0.992	2
-1.81111	4
-0.513043	2
-1.01765	2
-1.08222	2
-2.17317	2
-2.24878	2
-2.17317	2
-0.207895	2
-0.24359	2
-0.223529	2
0.258491	2
-0.92973	2
-0.962162	2
-2.40385	2
-2.42581	2
-1.01163	2
-4	4
-1.00833	4
-0.5975	2
-0.593277	2
-0.621101	2
-4.16667	4
-1.00667	4
0.126667	1
-1.81087	4
-0.98	2
-0.676316	2
-2.40417	2
-2.45417	2
-2.536	2
-2.29688	2
-2.45526	2
-0.686364	2
0.0108108	1
0.275	1
-0.527273	2
-1.365	2
-0.807692	2
-2.32941	3
0.388	2
0.48	2
-0.4	2
0.325806	2
-0.129268	2
-0.404651	2
0.164516	2
0.197561	2
-0.495763	2
-0.125	1
-0.957143	2
-0.536863	2
0.990909	1
1.1	1
0.522222	1
-0.2	1
-0.185246	2
0.172727	2
-0.176	2
-0.243182	2
-0.433333	1
-0.656923	2
-0.193182	2
-0.194737	2
-0.19	2
-0.191603	2
-0.72	3
1.12222	1
1	2
0.964516	2
0.47619	2
-2.95	2
-1.42857	2
-1.08049	2
-1.15122	2
-0.433333	2
-2.52857	2
-1.33333	3
-1.16471	2
-0.517391	1
-0.77381	1
-0.154286	1
-0.0242424	2
-0.8	2
-1.028	2
-0.8	2
-1.012	2
0.580282	2
-0.713333	2
-0.2	2
-0.654167	3
-0.0583333	2
-0.383333	2
-0.666667	3
0.15	2
-1.06111	2
-1.26667	2
-0.525	2
-0.810345	2
-0.142857	2
-0.716667	2
-0.70339	2
-0.1125	2
-0.136842	2
-0.57	1
-0.644444	1
-3.5	1
0.12381	1
-0.733333	1
-0.78125	1
-2.07	3
-1.08095	1
-1.13333	1
-2.38571	3
-2.2	3
-0.813725	2
-0.682222	2
-0.495973	2
0.728571	1
-0.9	2
-1.008	2
-1.23846	2
-0.276471	4
-0.911828	2
-0.832432	2
0.441379	1
-0.276923	2
-0.462745	2
-0.933333	1
-0.45	2
-0.981818	2
-0.2325	2
-0.2575	2
-0.392857	2
-0.338095	2
-0.195	2
-0.736364	2
0.127273	1
-1.43636	4
-0.48	1
-1.12308	2
0.68	1
-0.583333	2
1.07333	1
-0.125806	1
-0.264516	1
-1.23333	2
-1.6	3
-1.94167	4
-0.7125	3
-0.608333	2
-1.84	4
0.138462	2
-0.326667	1
-1.07193	2
-1.05833	3
-1.3	1
-1.33	1
-1.06	4
-1.06	4
-1.09	4
0.15	1
-0.322727	2
-0.815789	2
-0.69	2
-0.92973	2
-1.20588	2
-1.20588	2
-1.20588	2
-1.7	4
-1.28649	2
0.61	4
1.975	1
1.81429	1
0.18	1
0.828571	1
0.0142857	1
0.5	1
-0.0714286	1
-0.0714286	1
1.77143	1
1.48462	1
-0.591667	2
0.0266667	2
0.15	4
-0.679562	2
-0.0105263	1
-0.69	1
-0.886667	2
-1.82	4
0.181481	2
-0.375472	2
-0.375472	2
0.127778	2
-0.975	2
-0.289744	1
-1.1359	4
-0.351282	1
-0.570588	2
-0.172727	1
-1.4875	2
-0.406818	2
0.288889	1
0.0416667	1
0.133333	1
-0.792308	2
-0.727711	2
-0.418182	1
-0.418182	1
1.21429	1
-1.42	1
-0.572727	1
-0.445455	1
-0.572727	1
-0.320513	1
-1.41739	4
-1.62	2
-0.6725	2
-0.317255	2
-0.56375	1
-4	4
-0.721538	2
-0.745333	2
-0.386184	2
-4.16667	4
-0.241463	2
-1.70612	2
-1.70612	2
-0.569298	2
-0.823256	2
-0.906818	2
0.155882	2
-0.693421	2
0.112554	1
0.136842	2
-0.561111	1
-0.461538	2
0.91	2
0.06	1
-1.18333	2
-0.895833	2
-0.57619	2
1.21765	1
-0.7	1
-0.79375	1
-0.697826	2
-0.64958	2
1.48571	1
-0.4	2
-1.4	4
-0.11	2
-0.904516	2
-0.876774	2
-0.860784	2
-2.2	3
-0.35	1
-0.123077	1
-1.36471	4
-1.36471	4
-0.456	2
-0.708	2
-1.34706	3
-1.59474	2
-1.56053	2
-1.285	4
-0.178	2
-0.248	2
2.8	3
0.508333	1
-0.826667	4
0.915385	1
1.08462	1
-1.3069	1
-1.1069	1
0.0909091	1
-0.0538462	1
1.16923	1
1.05	1
0.409091	2
0.738462	1
1.01333	1
0.738462	1
0.938462	1
0.00833333	1
-0.8	4
-0.75	4
0.0909091	1
-0.0826087	1
0.79	1
-0.393333	4
0.264286	1
0.146154	1
0.407143	1
0.3	1
-0.55	4
-0.672727	4
0.221739	1
0.454839	1
0.278261	1
-0.0210526	1
0.384211	1
0.22	1
0.5	1
0.00833333	1
0.225	1
0.435294	1
0.684211	1
0.633333	1
0.633333	1
-0.757895	4
0.384211	1
-0.466667	4
-0.26	4
0.65	1
-0.0416667	1
0.677778	1
0.584615	1
0.814286	1
0.661538	1
0.738462	1
0.885714	1
0.815385	1
0.65	1
0.892308	1
0.892308	1
0.815385	1
0.99	1
0.79	1
0.584615	1
0.415385	1
0.738462	1
0.584615	1
0.738462	1
0.885714	1
0.946154	1
0.65	1
0.892308	1
0.923077	1
0.892308	1
1.33077	1
1.48462	1
0.815385	1
0.9	1
0.892308	1
0.409091	1
0.258333	1
-0.581818	4
-0.4	4
0.134783	1
-0.0133333	1
0.152381	1
1.125	1
0.221739	1
0.221739	1
0.384211	1
0.308696	1
0.70625	1
1.08095	1
1.16667	1
0.814286	1
1.08095	1
1.09524	1
0.1	1
-0.605128	4
-0.605128	4
-0.594872	4
-0.569231	4
1.65385	1
1.17692	1
0.586667	1
-0.141667	1
0.273171	2
1.23333	1
-1.09091	4
-0.312329	1
1.76	2
0.691667	1
1.89333	1
-0.8	2
0.0538462	4
0.818182	2
1.21429	1
-0.311111	1
1.17143	1
1.22857	1
-1.15357	4
1.25	1
1.64286	1
-0.641463	2
1.26429	1
1.23571	1
0.0944444	2
-0.595652	2
-0.957143	2
1.40769	1
-0.529167	2
2.8	3
1.14091	1
0.854545	1
-0.0533333	4
-0.754054	1
0.64	2
-0.473333	2
2.8	3
1.3625	2
0.838889	1
2.8	3
2.8	3
2.8	3
2.8	3
2.8	3
1.61	3
1.98	1
0.88	3
-0.922222	4
1.47778	3
0.88	3
0.390909	3
-0.85	3
1.05	1
-0.255556	2
-0.526087	1
1.035	1
-0.532609	1
0.773333	4
-0.55	4
0.925	1
1.4375	1
1.68125	1
1.3125	3
1.775	1
0.99	1
1.415	1
1.18182	1
0.790476	1
0.016	1
1.07778	1
1.25263	1
0.333333	1
-0.0909091	1
0.855556	1
-0.0181818	1
0.8	1
0.6	1
0.790909	1
0.495455	2
-0.47193	1
0.969231	4
0.773684	2
1.11667	1
-0.92381	4
-1.36182	2
-0.436364	1
1.15909	1
1.36923	1
0.22	1
1.04091	1
0.727273	1
1.50769	1
1.13333	1
1.02917	1
1.01667	1
0.454545	2
0.0192308	1
0.995	1
-3.55271e-17	1
-0.048	1
-0.048	1
-0.096	1
-0.048	1
-0.024	1
0.331818	2
0.331818	2
0.409091	2
0.27	2
0.725	2
0.654545	1
0.554545	2
0.5	2
0.331818	2
0.0863636	2
0.468182	2
0.0863636	2
0.554545	2
0.163636	2
0.309091	2
0.331818	2
0.481818	2
0.443478	2
0.430435	2
0.454545	2
0.417391	2
0.404348	2
0.0727273	2
0.440909	2
0.417391	2
0.391304	2
0.4	2
0.0727273	2
0.440909	2
0.5	2
0.4	2
0.345455	2
-0.218182	2
0.15	2
0.286364	2
0.440909	2
0.1625	3
3.08333	1
-0.155556	3
0.416667	1
-0.371429	1
-0.443478	4
0.964706	1
0.576471	4
0.242	2
0.815	1
1.57647	1
1.62857	1
0.788889	1
1.33846	1
1.63529	1
1.44615	1
1.275	1
1.25833	1
0.761538	1
1.25385	1
1.06154	1
0.984615	1
1.35	2
1.06667	1
1.375	1
1.275	1
0.825	2
1.53077	1
2.0125	1
2	1
1.7875	1
1.48462	1
1.09231	1
1.52	1
1.64615	1
1.72308	1
1.5625	1
1.04615	1
1.78462	1
1.06154	1
1.19231	1
1.22308	1
1.43077	1
1.46154	1
1.16923	1
1.26154	1
1.09231	1
1.37692	1
1.23077	1
1.09231	1
1.25	1
1.025	1
1.75294	1
0.8875	2
1.15882	1
1.34706	1
1.08462	1
1.11538	1
1.32308	1
1.75882	1
1.33158	1
1.43077	1
1.28333	1
0.969231	1
0.526923	1
0.858333	1
0.936842	1
1.57692	1
0.992308	1
0.723077	1
-1.01333	1
-1.01	4
-0.418182	1
-1.24444	2
-0.209091	2
-1.22727	2
0.475	4
0.653846	4
0.0214286	4
0.373684	1
0.1	1
-0.263636	1
-0.85	3
-0.85	3
-0.85	3
-0.444444	3
1.49231	1
0.016129	2
0.964706	1
1.14706	1
1.14706	1
1.63529	1
2.00769	1
1.53529	1
0.941176	1
1.59412	1
1.13158	1
1.11053	1
1.035	1
1.09474	1
1.09474	1
0.26	2
0.346154	1
0.551852	1
0.0727273	1
-1.02727	3
-0.571429	3
0.194444	2
0.128261	2
0.1	1
0.75	2
-0.3	2
0.330769	1
0.0615385	1
1.48125	1
1.08095	1
-0.314286	2
1.66875	1
0.183333	1
0.1875	1
-0.89375	2
1.25789	1
-0.823077	2
0.783333	1
1.3	1
0.371429	3
0.428571	1
0.210526	2
-8.45884e-17	2
-0.0571429	3
0.0368421	3
0.289474	2
-0.195652	4
0.447826	1
[truncated: 12,744 more rows]

## Sheet: Fig. 2C
helicity	cluster
0.575758	1
1	1
0.75	1
0.272727	2
0.25	2
0.295455	2
0.272727	2
0.227273	2
0.204545	2
0.25	2
0.227273	2
0.733333	1
0.466667	1
0.5	4
0.6875	1
0.533333	4
0.3	2
0.309524	2
0.285714	2
0.533333	1
0.294118	2
0.3	2
0.611111	1
0.703704	1
0.285714	2
0.615385	1
0.846154	1
0.636364	1
0.4	1
0.363636	1
0.133333	3
0.3125	2
0.4375	1
0.3	1
0.5	1
0.4	1
0.3	2
0.5	1
0.4	1
0.7	4
0.6	1
0.444444	1
0.6	4
0.4	2
0.227273	1
0.28	1
0.294118	1
0.352941	1
1	1
0.846154	1
0.4	4
0.442857	1
0.666667	1
0.454545	1
0.411765	1
0.470588	1
0.294118	2
0.923077	1
1	1
0.356863	1
0.345098	1
0.409836	2
0.409836	2
0.413043	2
0.315789	2
0.35	2
0.35	2
0.324324	1
0.3	2
0.3	2
0.6	4
0.52381	1
0.5	1
0.6	1
0.30303	1
0.352941	2
0.235294	2
0.352941	2
0.4	4
0.363636	4
0.272727	4
0.272727	4
0.272727	4
0.272727	4
0.363636	4
0.272727	4
0.272727	4
0.272727	4
0.272727	4
0.272727	4
0.272727	4
0.272727	4
0.5	4
0.272727	4
0.690909	1
0.5	1
0.717391	4
0.202899	2
0.666667	1
0.666667	1
0.5	1
0.333333	1
0.833333	1
0.809524	1
0.282051	2
0.416667	2
0.0571429	2
0.243243	2
0.25	2
0.181818	2
0.115385	2
0.189189	2
0.121212	2
0.138889	2
0.291667	2
0.133333	2
0.315789	2
0.208333	2
0.210526	2
0.183673	2
0.0625	2
0.4	2
0.25	2
0.181818	2
0.245283	2
0.225806	2
0.2	2
0.233333	2
0.2	2
0.233333	2
0.233333	2
0.233333	2
0.2	2
0.233333	2
0.333333	2
0.142857	2
0.356863	2
0.345794	2
0.405405	1
0.428571	1
0.285714	2
0.327869	1
0.157895	3
0.44	1
0.232932	2
0.458333	1
0.451613	4
0.4	1
0.242424	2
0.3125	1
0.238095	2
0.388889	1
0.280335	1
0.411765	1
0.272727	1
0.333333	2
0.333333	2
0.338235	2
0.416667	1
0.769231	1
0.7	1
0.375	1
0.0952381	2
0.533333	1
0.131579	2
0.131579	2
0.769231	1
0.45	1
0.136364	2
0.227273	2
0.173913	1
0.846154	1
0.285714	1
0.0126582	3
0.0126582	3
0.25	4
0.5	4
0.416667	4
0.1	2
0.125	2
0.1	2
0.115385	2
0.1	2
0.111111	2
0.176471	2
0.111111	1
0.5	4
0.345679	1
0.56	1
0.25	2
0.157895	2
0.181818	2
0.409091	1
0.263158	1
0.27027	2
0.133333	2
0.466667	1
0.37037	1
0.578947	1
0.526316	1
0.526316	1
0.866667	1
0.403846	1
0.395349	1
0.307692	2
0.375	4
0.25	1
0.25	1
0.409091	1
0.52	4
0.6	4
0.6	4
0.52	4
0.44	4
0.48	4
0.48	4
0.52	4
0.48	4
0.48	4
0.44	4
0.48	4
0.44	4
0.48	4
0.444444	1
0.266667	4
0.266667	4
0.473684	1
0.647059	1
0.647059	1
0.647059	1
0.555556	1
0.3125	1
0.235294	2
0.3125	1
0.307692	1
0.56	4
0.56	4
0.56	4
0.368421	2
0.307692	2
0.461538	1
0.285714	2
0.52	4
0.56	4
0.56	1
0.52	4
0.56	4
0.32	4
0.36	4
0.36	4
0.36	4
0.36	4
0.52	4
0.428571	1
0.44	4
0.48	4
0.52	4
0.44	4
0.612903	1
0.4	2
0.36	4
0.32	4
0.36	4
0.4	4
0.4	1
0.269231	1
0.354839	1
0.375	1
0.36	4
0.25	1
0.714286	1
0.666667	1
0.619048	1
0.5	4
0.230769	2
0.444444	2
0.444444	1
0.333333	2
0.478261	4
0.36	4
0.615385	1
0.533333	4
0.363636	1
0.294118	1
0.3	1
0.263736	2
0.375	1
0.4	1
0.2	2
0.391304	1
0.434783	1
0.391304	1
0.347826	1
0.391304	1
0.333333	1
0.818182	4
0.727273	1
0.681818	4
0.636364	1
0.636364	4
0.636364	4
0.636364	1
0.416667	1
0.615385	4
0.5	4
0.255319	2
0.466667	4
0.352941	1
0.5	1
0.428571	1
0.363636	1
0.162162	2
0.103448	2
0.285714	1
0.285714	1
0.285714	1
0.202381	2
0.285714	1
0.285714	1
0.285714	3
0.285714	4
0.285714	1
0.285714	1
0.285714	4
0.285714	4
0.285714	4
0.303665	1
0.266667	4
0.166667	2
0.5	4
0.4	4
0.222222	4
0.293478	2
0.290323	2
0.293478	2
0.293478	2
0.2	2
0.333333	2
0.302326	2
0.277778	2
0.4	4
0.363636	4
0.285714	1
0.5	4
0.4	4
0.55	1
0.153846	2
0.153846	2
0.55	1
0.714286	1
0.5625	4
0.6	4
0.666667	1
0.153846	2
0.153846	2
0.153846	1
0.184211	2
0.4	2
0.4	2
0.4	2
0.4	2
0.333333	2
0.333333	2
0.466667	4
0.3	1
0.481481	1
0.186441	2
0.444444	1
0.428571	1
0.404762	1
0.394366	1
0.5	1
0.75	4
0.294118	1
0.555556	1
0.538462	1
0.583333	1
0.5	4
0.647059	1
0.866667	1
0.6	1
0.733333	1
0.466667	4
0.466667	4
0.571429	4
0.9375	1
0.466667	1
0.372881	2
0.647059	1
0.666667	1
0.583333	4
0.615385	4
0.6	4
0.526316	4
0.529412	4
0.526316	4
0.526316	4
0.526316	4
0.526316	4
0.526316	4
0.473684	4
0.55	1
0.45	1
0.45	1
0.4	1
0.4	1
0.5	1
0.473684	4
0.473684	4
0.6	4
0.526316	4
0.5	4
0.555556	1
0.714286	1
0.857143	1
0.857143	1
0.857143	1
0.857143	1
0.857143	1
0.333333	4
0.285714	4
0.333333	4
0.533333	4
0.466667	4
0.307692	4
0.285714	4
0.285714	4
0.733333	4
0.733333	4
0.666667	4
0.6	4
0.636364	4
0.6	4
0.8	4
0.5	4
0.4	4
0.333333	4
0.461538	4
0.4	2
0.625	1
0.6875	1
0.5	1
0.5625	1
0.625	1
0.6875	4
0.309091	2
0.75	1
0.807692	1
0.807692	1
0.461538	1
0.733333	1
0.461538	1
0.464286	1
0.428571	1
0.4	1
0.615385	1
0.391304	4
0.538462	1
0.461538	1
0.4	1
0.6	1
0.733333	1
0.666667	1
0.333333	2
0.615385	4
0.466667	4
0.466667	4
0.769231	4
1	1
0.807692	1
0.807692	1
0.807692	1
0.807692	1
0.807692	1
0.807692	1
0.692308	4
0.413793	1
0.368421	4
0.533333	1
0.642857	1
0.7	1
0.8	1
0.666667	1
0.555556	4
0.4	4
0.458333	1
0.318182	2
0.409091	1
0.384615	1
0.230769	3
0.266667	2
0.244444	2
0.5	1
0.206897	2
0.7	1
0.1875	2
0.3125	2
0.25	2
0.555556	4
0.444444	4
0.136364	4
0.318182	1
0.62963	1
0.592593	1
0.333333	2
0.177215	2
0.52	1
0.45	1
0.678571	1
0.678571	1
0.529412	1
0.444444	1
0.478261	1
0.5	1
0.521739	1
0.428571	1
0.5	1
0.5	1
0.483871	1
0.590909	1
0.565217	1
0.521739	1
0.478261	1
0.9	4
0.833333	1
0.6	1
0.583333	1
0.6	1
0.625	1
0.65	1
0.633333	1
0.571429	1
0.586207	1
0.566667	1
0.478261	1
0.434783	1
0.454545	1
0.454545	1
0.434783	1
0.578947	1
0.464286	1
0.363636	1
0.615385	1
0.535714	1
0.466667	1
0.535714	1
0.7	4
0.75	4
0.769231	1
0.785714	1
0.8	1
0.8125	1
0.75	1
0.714286	1
0.535714	1
0.5	1
0.6	1
0.555556	1
0.666667	1
0.692308	1
0.714286	1
0.733333	1
0.684211	1
0.580645	1
0.655172	1
0.558824	1
0.548387	1
0.555556	4
0.444444	4
0.703704	1
0.703704	1
0.75	1
0.769231	1
0.8125	1
0.714286	1
0.75	1
0.8	1
0.772727	1
0.75	1
0.730769	1
0.714286	1
0.703704	1
0.444444	4
0.764706	4
0.722222	4
0.722222	1
0.833333	4
0.692308	4
0.733333	1
0.555556	4
0.444444	4
0.208333	2
0.5	1
0.191489	2
0.191489	2
0.191489	2
0.170213	2
0.191489	2
0.459016	1
0.32	1
0.357143	2
0.357143	2
0.357143	2
0.357143	2
0.357143	2
0.444444	1
0.388889	1
0.4	1
0.4	2
0.483871	1
0.454545	2
0.291667	2
0.333333	2
0.333333	2
0.2	2
0.309524	2
0.434783	1
0.785714	1
0.285714	2
0.631579	1
0.375	1
0.304348	1
0.714286	1
0.4	1
0.240741	2
0.318182	1
0.24	2
0.12	2
0.0967742	2
0.487179	1
0.230769	2
0.333333	1
0.428571	1
0.421053	1
0.268293	2
0.264151	2
0.538462	1
0.578947	4
0.588235	4
0.2	2
0.625	4
0.309524	2
0.309524	2
0.261905	2
0.39726	2
0.6	1
0.3	1
0.285714	2
0.177778	2
0.466667	4
0.5	4
0.375	4
0.25	4
0.25	4
0.243902	2
0.5	4
0.514286	1
0.375	4
0.5	1
0.1875	2
0.5	1
0.714286	1
0.175	2
0.15	2
0.263158	2
0.25	4
0.36	4
0.36	4
0.181818	2
0.177778	2
0.275362	2
0.206897	2
0.210526	2
0.5	4
0.28125	4
0.333333	4
0.263158	2
0.19697	2
0.181818	2
0.21875	2
0.263158	2
0.23913	2
0.285714	2
0.28169	2
0.25	4
0.5	4
0.227273	2
0.428571	3
0.642857	4
0.545455	4
0.45	4
0.378378	2
0.384615	2
0.272727	1
0.34375	1
0.3125	1
0.388889	4
0.333333	4
0.6	4
0.266667	4
0.4	2
0.285714	4
0.222222	3
0.243902	2
0.243902	2
0.409091	4
0.25	3
0.5	4
0.222222	4
0.333333	3
0.285714	3
0.433333	1
0.4	1
0.4	1
0.478261	1
0.4375	1
0.22	2
0.243902	2
0.238095	2
0.295455	2
0.210526	2
0.5	1
0.3125	1
0.266667	2
0.307692	4
0.333333	2
0.363636	2
0.424242	1
0.466667	4
0.333333	1
0.283582	2
0.3	2
0.276596	2
0.3	1
0.190476	2
0.448276	4
0.328767	2
0.5	1
0.5625	1
0.625	1
0.625	1
0.6875	4
0.5625	4
0.5625	1
0.5	4
0.4	2
0.5625	1
0.5	4
0.5	4
0.4375	3
0.4375	1
0.5	1
0.5625	1
0.625	4
0.315068	2
0.392857	1
0.625	1
0.4375	4
0.25	2
0.25	2
0.222222	2
0.25	2
0.192308	2
0.40625	1
0.34375	2
0.34375	2
0.255814	2
0.232558	2
0.186047	2
0.186047	2
0.244444	2
0.225	2
0.268293	2
0.25	2
0.230769	2
0.25641	2
0.230769	2
0.25641	2
0.230769	2
0.230769	2
0.25641	2
0.282051	2
0.25641	2
0.282051	2
0.25641	2
0.25641	2
0.27907	2
0.255814	2
0.186047	2
0.25	2
0.255814	2
0.25	2
0.3	2
0.35	2
0.255814	2
0.225	2
0.225	2
0.2	2
0.25	2
0.175	2
0.275	2
0.275	2
0.25	2
0.25	2
0.225	2
0.225	2
0.225	2
0.25	2
0.282609	2
0.275	2
0.4	2
0.325	2
0.3	2
0.325	2
0.275	2
0.275	2
0.34375	2
0.25	2
0.40625	2
0.21875	2
0.1875	2
0.111111	2
0.153846	2
0.25	2
0.21875	2
0.214286	2
0.21875	2
0.21875	2
0.1875	2
0.5	4
0.454545	1
0.173554	2
0.25	1
0.588235	1
0.470588	1
0.416667	1
0.5	4
0.294118	2
0.223529	2
0.215686	2
0.181818	2
0.142857	1
0.625	1
0.289474	2
0.166667	2
0.263158	2
0.25	2
0.08	2
0.214286	2
0.109091	2
0.2	2
0.313725	2
0.269231	2
0.232558	2
0.227273	2
0.209302	2
0.205128	2
0.205128	2
0.255814	2
0.209302	2
0.209302	2
0.1875	2
0.733333	1
0.466667	1
0.153846	2
0.590909	1
0.4375	1
0.222222	2
0.384615	1
0.571429	1
0.231638	2
0.183099	2
0.180556	2
0.173333	2
0.5	1
0.333333	1
0.391304	1
0.235294	4
0.384615	1
0.866667	1
0.6	1
0.733333	1
0.466667	4
0.466667	4
0.588235	1
0.454545	1
0.47619	1
0.323944	2
0.363636	2
0.518519	1
0.357143	1
0.37037	4
0.181818	1
0.294118	2
0.294118	1
0.352941	1
0.384615	1
0.272727	1
0.219512	2
0.315789	1
0.25	2
0.25	1
0.233333	2
0.52	1
0.466667	4
0.538462	1
0.333333	4
0.5	4
0.285714	1
0.230769	2
0.56	1
0.48	1
0.117647	2
0.117647	2
0.117647	2
0.0588235	2
0.6	4
0.6	4
0.52	4
0.52	4
0.48	4
0.48	4
0.48	4
0.48	4
0.333333	1
0.35	1
0.428571	1
0.5	1
0.413793	1
0.571429	4
0.555556	4
0.444444	4
0.3	2
0.56	4
0.333333	4
0.36	4
0.285714	4
0.222222	3
0.222222	2
0.222222	3
0.48	4
0.48	4
0.36	4
0.333333	3
0.222222	3
0.333333	4
0.277778	2
0.2	2
0.25	2
0.478261	1
0.5	1
0.186441	2
0.25641	2
0.333333	2
0.222222	2
0.285714	2
0.736842	1
0.529412	4
0.157895	2
0.25	2
0.225806	2
0.166667	2
0.25	2
0.25	2
0.0833333	3
0.277778	2
0.26087	2
0.285714	1
0.25	2
0.0555556	2
0.246988	2
0.179487	2
0.179487	2
0.111111	2
0.177778	2
0.25	2
0.666667	4
0.333333	4
0.333333	4
0.25	2
0.129032	2
0.454545	3
0.16	2
0.315789	2
0.473684	1
0.25	2
0.25	2
0.333333	4
0.25	3
0.25	2
0.25	4
0.166667	4
0.25	2
0.166667	2
0.25	2
0.25	2
0.166667	3
0.0833333	2
0.0833333	2
0.166667	2
0.21875	2
0.21875	2
0.21875	2
0.111111	2
0.0666667	2
0.222222	2
0.222222	2
0.0526316	2
0.105263	2
0.0526316	2
0.105263	2
0	2
0.285714	2
0.416667	4
0.411765	1
0.416667	2
0.416667	3
0.416667	2
0.416667	2
0.285714	2
0.181818	2
0.0833333	3
0.0833333	2
0.0833333	2
0.192771	2
0.230769	2
0.0769231	2
0.176471	2
0.176471	2
0.0555556	2
0.545455	4
0.388889	4
0.5	2
0.277778	4
0.4	2
0.333333	2
0.28	2
0.259259	2
0.3	2
0.285714	2
0.6	2
0.666667	4
0.5	4
0.454545	3
0.8125	1
0.8125	1
0.5	4
0.444444	4
0.933333	1
0.461538	1
0.785714	1
0.25	2
0.2	2
0.105263	2
0.1	4
0.1875	3
0.230769	4
0.5	4
0.2	3
0.166667	2
0.111111	2
0.454545	3
0.139535	2
0.285714	2
0.142857	2
0.142857	2
0.142857	2
0.142857	2
0.142857	2
0.142857	2
0.5	4
0.555556	2
0.333333	4
0.235294	2
0.818182	4
0.888889	4
0.8	4
0.857143	4
0.818182	4
0.3125	2
0.6875	1
0.15	2
0.368421	2
0.368421	2
0.545455	4
0.2	2
0.232558	2
0.222222	2
0.2	2
0.266667	2
0.121212	2
0	2
0.111111	2
0.1	2
0	2
0.1	2
0.125	2
0.576923	1
0.1875	3
0.176471	3
0.157895	2
0.25	2
0.0625	2
0.1	2
0.1	2
0.222222	2
0.181818	2
0.5	4
0.368421	4
0.272727	2
0.0526316	2
0.105263	2
0.333333	2
0.142857	2
0	3
0	3
0.307692	2
0	3
0	3
0.173913	2
0.3	2
0.125	2
0.1875	3
0.222222	3
0.3	3
0.172414	2
0.142857	2
0.111111	2
0.227273	2
0.227273	2
0.2	2
0.233333	2
0.428571	2
0	2
0.15	2
0.133333	2
0.0909091	2
0	2
0.285714	1
0.05	2
0.1	3
0.1875	2
0.25	2
0.1875	2
0.25	2
0.25	2
0.0625	2
0.210526	2
0.315789	2
0.25	2
0.315789	2
0.210526	2
0.210526	2
0.210526	2
0.114286	2
0	2
0.0666667	3
0	2
0	2
0	2
0	2
0	4
0.190476	2
0.142857	2
0.1	2
0.285714	1
0.285714	1
0.285714	1
0.142857	2
0.142857	2
0.105263	2
0.0833333	3
0.5	2
0.545455	3
0.315789	3
0.1	2
0.122807	2
0.0909091	2
0.181818	2
0.166667	2
0.36	4
0.181818	2
0.0909091	2
0	2
0.428571	3
0.5	3
0.454545	3
0.416667	3
0.363636	3
0.444444	3
0.5	3
0.454545	3
0.5	3
0.172414	2
0	2
0	2
0	2
0.26087	2
0.454545	1
0.454545	2
0.545455	1
0.388889	1
0.411765	1
0.316456	2
0.320513	2
0.275	1
0.285714	1
0.285714	1
0.25	2
0.538462	1
0.882353	1
0.3	1
0.409091	1
0.208333	2
0.466667	4
0.230769	2
0.307692	1
0.307692	1
0.16129	2
0.3	1
0.227273	2
0	2
0.166667	2
0.186441	2
0.466667	1
0.666667	1
0.866667	4
0.466667	1
0.466667	4
0	2
0	2
0.2	2
0.45	2
0	2
0.3	2
0.277778	2
0.333333	2
0.15	1
0.142857	2
0.233333	2
0.233333	2
0.144578	2
0.144578	2
0.277778	2
0.333333	2
0.333333	2
0.15	2
0.45	1
0.347368	2
0.196078	2
0.209302	2
0.0714286	2
0.2	2
0.363636	2
0.5	1
0.276596	2
0.444444	3
0.333333	4
0.533333	4
0.158537	2
0.158537	2
0.428571	1
0.538462	1
0.105263	2
0.2	2
0.323529	4
0.145833	2
0.166667	2
0.148936	2
0.1	2
0.586207	1
0.435897	1
0.227723	2
0.194805	2
0.315789	2
0.32549	1
0.299807	2
0.153846	2
0.166667	2
0.406977	1
0.347826	4
0.216216	2
0.277778	2
0.194444	2
0.26087	2
0.255319	2
0.238095	2
0.238806	2
0.266667	2
0.276316	2
0.220588	2
0.241379	2
0.473684	1
0.307692	2
0.358974	2
0.125	1
0.263158	2
0.25	4
0.3125	4
0.25	4
0.25	4
0.166667	4
0.1	1
0.0833333	4
0.0714286	4
0.0625	4
0.122449	2
0.0810811	2
0.1875	2
0.222222	4
0.315789	4
0.204545	2
0.227273	2
0.204545	2
0.25	2
0.227273	2
0.204545	2
0.181818	2
0.159091	2
0.204545	2
0.181818	2
0.411765	4
0.384615	3
0.227273	3
0.178571	3
0.333333	2
0.615385	1
0.125	1
0.162162	2
0.55	4
0.5	4
0.34375	1
0.357143	4
0.3	4
0.461538	1
0.357143	1
0.416667	1
0.178571	2
0.285714	2
0.21875	3
0.1875	3
0.25	3
0.583333	1
0.266667	2
0.363636	2
0.310345	2
0.30303	2
0.733333	1
0.6	1
0.444444	1
0.22	2
0.142857	3
0.375	1
0.4	4
0.4	1
0.1875	2
0.257576	2
0.272727	2
0.12	2
0.333333	4
0.26087	2
0	2
0.111111	2
0.195122	2
0.219512	2
0.219512	2
0.210526	2
0.205128	2
0.117647	2
0.301887	2
0.216216	2
0.162162	2
0.115385	2
0.0967742	2
0.325581	2
0	4
0.416667	4
0.075	2
0.0672269	2
0.0642202	2
0	4
0.333333	4
0.4	1
0.413043	4
0.15	2
0.157895	2
0.25	2
0.25	2
0.24	2
0.21875	2
0.184211	2
0.136364	2
0.283784	1
0.583333	1
0.212121	2
0.3	2
0.288462	2
0.117647	3
0.12	2
0.08	2
0.133333	2
0.129032	2
0.219512	2
0.186047	2
0.0645161	2
0.195122	2
0.20339	2
0.25	1
0.240602	2
0.278431	2
0.272727	1
0.307692	1
0.37037	1
0.513514	1
0.245902	2
0.454545	2
0.48	2
0.0909091	2
0.333333	1
0.223077	2
0.166667	2
0.165414	2
0.169231	2
0.167939	2
0.1	3
0.5	1
0.214286	2
0.354839	2
0.142857	2
0	2
0	2
0.170732	2
0.170732	2
0.111111	2
0	2
0	3
0.117647	2
0.565217	1
0.309524	1
0.628571	1
0.242424	2
0.28	2
0.28	2
0.28	2
0.24	2
0.323944	2
0.316667	2
0.333333	2
0.291667	3
0.333333	2
0.277778	2
0.291667	3
0.333333	2
0.166667	2
0.166667	2
0.25	2
0.241379	2
0.0714286	2
0.277778	2
0.20339	2
0.125	2
0.289474	2
0.9	1
0.388889	1
1	1
0.904762	1
0.703704	1
0.5625	1
0.35	3
0.571429	1
0.6	1
0.571429	3
0.5	3
0.176471	2
0.2	2
0.241611	2
0.428571	1
0.25641	2
0.28	2
0.25641	2
0.294118	4
0.193548	2
0.216216	2
0.37931	1
0.230769	2
0.294118	2
0.5	1
0.285714	2
0.19697	2
0.075	2
0.075	2
0.047619	2
0.047619	2
0.2	2
0.272727	2
0.545455	1
0.636364	4
0.4	1
0.153846	2
0.6	1
0.142857	2
0.8	1
0.516129	1
0.451613	1
0.333333	2
0.333333	3
0.416667	4
0.5	3
0.305556	2
0.6	4
0.282051	2
0.466667	1
0.192982	2
0.25	3
0.5	1
0.5	1
0.4	4
0.4	4
0.4	4
1	1
0.272727	2
0.263158	2
0.26	2
0.243243	2
0.294118	2
0.294118	2
0.294118	2
0.333333	4
0.243243	2
0.7	4
1	1
0.714286	1
0.3	1
0.571429	1
0.571429	1
0.5	1
0.428571	1
0.428571	1
0.714286	1
0.615385	1
0.277778	2
0.266667	2
0.6	4
0.328467	2
0.368421	1
0.4	1
0.366667	2
0.8	4
0.333333	2
0.377358	2
0.358491	2
0.333333	2
0.392857	2
0.384615	1
0.333333	4
0.358974	1
0.235294	2
0.363636	1
0.1875	2
0.113636	2
0.333333	1
0.25	1
0.555556	1
0.307692	2
0.289157	2
0.363636	1
0.363636	1
0.428571	1
0.5	1
0.363636	1
0.363636	1
0.363636	1
0.435897	1
0.434783	4
0.2	2
0.3	2
0.294118	2
0.375	1
0.5	4
0.107692	2
0.293333	2
0.302632	2
0.333333	4
0.097561	2
0.285714	2
0.306122	2
0.0877193	2
0.255814	2
0.25	2
0.323529	2
0.171053	2
0.333333	1
0.263158	2
0.722222	1
0.307692	2
0.2	2
0.533333	1
0.366667	2
0.216667	2
0.261905	2
0.823529	1
0.545455	1
0.375	1
0.217391	2
0.243697	2
0.714286	1
0.222222	2
0.55	4
0.075	2
0.219355	2
0.219355	2
0.228758	2
0.5	3
0.375	1
0.5	1
0.470588	4
0.470588	4
0.24	2
0.24	2
0.294118	3
0.0789474	2
0.0789474	2
0.3	4
0.2	2
0.2	2
0	3
0.25	1
0.4	4
0.461538	1
0.461538	1
0.482759	1
0.482759	1
0.636364	1
0.576923	1
0.692308	1
0.35	1
0.136364	2
0.923077	1
0.933333	1
0.769231	1
0.538462	1
0.916667	1
0.75	4
0.7	4
0.636364	1
0.652174	1
0.9	1
0.933333	4
0.928571	1
0.923077	1
0.928571	1
0.923077	1
0.944444	4
0.909091	4
0.956522	1
0.967742	1
0.782609	1
0.947368	1
0.947368	1
0.9	1
0.933333	1
0.916667	1
0.9375	1
0.941176	1
0.947368	1
0.933333	1
0.933333	1
0.894737	4
0.947368	1
0.916667	4
0.933333	4
0.916667	1
0.666667	1
0.888889	1
0.769231	1
0.785714	1
0.846154	1
0.923077	1
0.857143	1
0.846154	1
0.916667	1
0.923077	1
0.923077	1
0.846154	1
0.9	1
0.9	1
0.923077	1
0.846154	1
0.923077	1
0.923077	1
0.923077	1
0.857143	1
0.846154	1
0.916667	1
0.923077	1
0.846154	1
0.923077	1
0.923077	1
0.923077	1
0.846154	1
0.888889	1
0.923077	1
0.590909	1
0.833333	1
0.636364	4
0.636364	4
0.956522	1
0.933333	1
0.952381	1
0.916667	1
0.956522	1
0.956522	1
0.947368	1
0.956522	1
0.9375	1
0.428571	1
0.47619	1
0.380952	1
0.428571	1
0.428571	1
0.941176	1
0.358974	4
0.358974	4
0.333333	4
0.358974	4
0.307692	1
0.461538	1
0.733333	1
0.333333	1
0.219512	2
0.333333	1
0.181818	4
0.438356	1
0.2	2
0.416667	1
0.466667	1
0.210526	2
0.153846	4
0.0909091	2
0.5	1
0.472222	1
0.357143	1
0.285714	1
0.428571	4
0.571429	1
0.428571	1
0.170732	2
0.428571	1
0.428571	1
0.166667	2
0.173913	2
0.265306	2
0.538462	1
0.208333	2
0	3
0.227273	1
0.181818	1
0.333333	4
0.405405	1
0.1	2
0.333333	2
0	3
0	2
0.388889	1
0	3
0	3
0	3
0	3
0	3
0.1	3
0.1	1
0.1	3
0.555556	4
0.111111	3
0.1	3
0.0909091	3
0	3
0.25	1
0.185185	2
0.347826	1
0.25	1
0.347826	1
0.2	4
0.5	4
0.5625	1
0.25	1
0.3125	1
0.125	3
0.125	1
0.2	1
0.45	1
0.636364	1
0.47619	1
0.52	1
0.388889	1
0.315789	1
0.166667	1
0.272727	1
0.333333	1
0.409091	1
0.333333	1
0.181818	1
0.181818	1
0.181818	2
0.403509	1
0.384615	4
0.315789	2
0.375	1
0.285714	4
0.327273	2
0.363636	1
0.409091	1
0.615385	1
0.44	1
0.454545	1
0.272727	1
0.384615	1
0.458333	1
0.458333	1
0.458333	1
0.181818	2
0.461538	1
0.35	1
0.28	1
0.28	1
0.28	1
0.28	1
0.28	1
0.24	1
0.136364	2
0.136364	2
0.136364	2
0.2	2
0.15	2
0.181818	1
0.136364	2
0.136364	2
0.136364	2
0.136364	2
0.0909091	2
0.136364	2
0.136364	2
0.181818	2
0.136364	2
0.136364	2
0.136364	2
0.130435	2
0.130435	2
0.0909091	2
0.0869565	2
0.0869565	2
0.136364	2
0.0909091	2
0.0869565	2
0.0434783	2
0.0909091	2
0.136364	2
0.0909091	2
0.136364	2
0.0909091	2
0.0909091	2
0.181818	2
0.136364	2
0.0909091	2
0.0909091	2
0.125	3
0	1
0	3
0.3	1
0.380952	1
0.521739	4
0.470588	1
0.588235	4
0.16	2
0.3	1
0.411765	1
0.142857	1
0.222222	1
0.0769231	1
0.411765	1
0.461538	1
0.291667	1
0.291667	1
0.461538	1
0.307692	1
0.384615	1
0.384615	1
0.142857	2
0.416667	1
0.4	1
0.375	1
0.291667	2
0.384615	1
0.375	1
0.384615	1
0.375	1
0.461538	1
0.384615	1
0.3	1
0.307692	1
0.384615	1
0.375	1
0.307692	1
0.384615	1
0.384615	1
0.384615	1
0.307692	1
0.307692	1
0.538462	1
0.384615	1
0.461538	1
0.384615	1
0.384615	1
0.384615	1
0.384615	1
0.5	1
0.333333	1
0.352941	1
0.1875	2
0.411765	1
0.470588	1
0.538462	1
0.461538	1
0.461538	1
0.352941	1
0.368421	1
0.384615	1
0.375	1
0.461538	1
0.307692	1
0.333333	1
0.368421	1
0.153846	1
0.384615	1
0.461538	1
0.533333	1
0.1	4
0.272727	1
0.259259	2
0.181818	2
0.227273	2
0.416667	4
0.384615	4
0.357143	4
0.263158	1
0.263158	1
0.454545	1
0	3
0	3
0	3
0	3
0.384615	1
0.290323	2
0.470588	1
0.411765	1
0.411765	1
0.294118	1
0.230769	1
0.294118	1
0.470588	1
0.352941	1
0.315789	1
0.368421	1
0.35	1
0.368421	1
0.368421	1
0	2
0.307692	1
0.481481	1
0.318182	1
0	3
0.142857	3
0.222222	2
0.152174	2
0.625	1
0.5	2
0.4	2
0.538462	1
0.615385	1
0.3125	1
0.52381	1
0.2	2
0.375	1
0.375	1
0.375	1
0.375	2
0.421053	1
0	2
0.5	1
0.428571	1
0.142857	3
0.238095	1
0.105263	2
0.0952381	2
0.0952381	3
0.105263	3
0.157895	2
0.217391	4
0.26087	1
[truncated: 12,744 more rows]

## Sheet: Fig. 2D
tpsa	cluster
1248.13	1
351.24	1
1201.8	1
1933.5	2
1958.1	2
1845.58	2
1870.18	2
1976.59	2
2001.19	2
1888.67	2
1913.27	2
614.75	1
677.91	1
514.62	4
612.02	1
758.78	4
1870.61	2
1882.53	2
424.42	2
3155.28	1
744.85	2
897.21	2
814.76	1
1065.19	1
1217.66	2
565.18	1
516.6	1
920.92	1
387.12	1
571.6	1
936.86	3
862.62	2
793.81	1
362.68	1
546.27	1
484.91	1
454.35	2
441.82	1
477.7	1
493.86	4
503.72	1
412.72	1
529.74	4
520.79	2
970.63	1
1265.41	1
807.7	1
654.3	1
490.58	1
522.16	1
580.03	4
2800.33	1
441.4	1
502.56	1
677.16	1
703.18	1
636.86	2
542.62	1
490.58	1
11136.7	1
11100.8	1
5786.76	2
5803.83	2
1771.38	2
695.06	2
812.08	2
832.31	2
1596.7	1
839.17	2
868.19	2
534.06	4
958.45	1
414.56	1
414.56	1
1430.01	1
705.84	2
726.07	2
697.39	2
600.26	4
601.92	4
639.22	4
601.92	4
601.92	4
601.92	4
601.92	4
645.01	4
593.13	4
663.82	4
622.15	4
617.71	4
617.71	4
622.15	4
754.82	4
617.71	4
2398.37	1
793.34	1
2032.02	4
9095.29	2
365.84	1
251.91	1
1409.15	1
543.24	1
776.18	1
812.72	1
1903.9	2
638.23	2
1728.96	2
1614.83	2
506.01	2
1448.65	2
1221.21	2
1555.72	2
1650.92	2
1753.81	2
1250.73	2
653.63	2
848.09	2
1153.27	2
919.85	2
2305.95	2
1567.2	2
199.95	2
458.34	2
403.22	2
2432.18	2
1407.13	2
1280.04	2
1323.13	2
1323.13	2
1280.04	2
1341.94	2
1280.04	2
1403.84	2
1323.13	2
545.94	2
461.72	2
12132.1	2
5000.16	2
1902.99	1
2225.26	1
1640.3	2
2805.62	1
990.75	3
1101.2	1
10330.5	2
1304.48	1
1565.21	4
1075.18	1
1423.64	2
731.15	1
1869.69	2
980.38	1
9894.6	1
902.87	1
802.48	1
685.31	2
3003.62	2
3119.35	2
494.06	1
966.31	1
1094.15	1
734.43	1
1086.89	2
1222.88	1
1914.42	2
1939.02	2
490.58	1
728.11	1
979.42	2
850.26	2
961.03	1
516.6	1
249.36	1
2566.58	3
2566.58	3
740.2	4
439.84	4
582.26	4
438.68	2
1491.17	2
1008.3	2
1438.95	2
1041.52	2
983.32	2
875.88	2
360.67	1
776.18	4
3625.95	1
1225.44	1
1901.55	2
1655.34	2
2020.98	2
987.72	1
869.37	1
2975.72	2
1305.76	2
765.67	1
1149.53	1
727.83	1
727.83	1
727.83	1
574.8	1
2212.57	1
1861.84	1
588.57	2
1544.98	4
1601.68	1
1601.68	1
949.92	1
1264.46	4
1253.18	4
1268.97	4
1264.46	4
1274.46	4
1254.23	4
1274.46	4
1264.46	4
1258.67	4
1274.46	4
1274.46	4
1258.67	4
1251.9	4
1251.9	4
350.82	1
1543.48	4
1543.48	4
778.45	1
694.9	1
720.92	1
746.94	1
333.42	1
745.84	1
852.53	2
774.52	1
470.21	1
1198.51	4
1214.3	4
1214.3	4
980.68	2
1962.6	2
595.57	1
613.09	2
1241.23	4
1241.23	4
1225.44	1
1241.23	4
1251.46	4
1363.61	4
1347.82	4
1343.38	4
1343.38	4
1343.38	4
1214.3	4
284.17	1
1274.46	4
1274.46	4
1264.46	4
1274.46	4
1363.84	1
269.06	2
1373.84	4
1363.61	4
1373.84	4
1373.84	4
672.79	1
1114.42	1
1362.38	1
1919.09	1
1343.38	4
912.7	1
812.72	1
803.93	1
812.37	1
606.93	4
1192.33	2
412.72	2
412.72	1
448.6	2
1331.33	4
1449.85	4
1187.78	1
758.78	4
458.03	1
751.89	1
821.61	1
3672.39	2
354.94	1
374.13	1
569.57	2
928.24	1
954.26	1
990.14	1
990.14	1
1016.16	1
533.11	1
939.94	4
992.89	1
1013.12	4
978.31	1
1033.35	4
1033.35	4
1030.19	1
461.48	1
640.4	4
467.84	4
2139.29	2
728.69	4
824.19	1
628.88	1
1177.73	1
498.19	1
1514.47	2
1166.02	2
582.65	1
598.44	1
598.44	1
3922.34	2
598.44	1
630.02	1
583.91	3
638.9	4
555.13	1
588.35	1
638.9	4
638.9	4
643.34	4
7800.91	1
670.86	4
313.81	2
562.96	4
580.03	4
585.53	4
3804.03	2
3827.34	2
3804.03	2
3804.03	2
1179.33	2
3590.84	2
1861.29	2
3715.04	2
555.43	4
589.04	4
1827.07	1
776.18	4
744.48	4
769.04	1
1055.5	2
1011.55	2
940.51	1
568.58	1
1632.9	4
1251.46	4
887.8	1
1071.29	2
1027.34	2
1027.34	1
1797.56	2
721.23	2
741.46	2
758.53	2
778.76	2
783.13	2
803.36	2
809.15	4
1138.85	1
1206.48	1
2591.79	2
465.51	1
1824.08	1
1852.76	1
3453.3	1
872.96	1
1044.86	4
697.55	1
374.18	1
527.88	1
487.5	1
521.29	4
702.27	1
595.03	1
658.19	1
718.83	1
781.99	4
781.99	4
669.5	4
655.94	1
1412.82	1
2765.59	2
693.48	1
748.6	1
726.16	4
636.03	4
720.25	4
905.76	4
864.63	4
986.15	4
964.64	4
958.85	4
937.34	4
946.22	4
1006.38	4
834.24	1
822.66	1
818.22	1
812.43	1
807.99	1
883.15	1
891.25	4
882.46	4
750.64	4
1006.38	4
722.96	4
333.58	1
568.58	1
848.81	1
305.75	1
577.28	1
848.81	1
1120.34	1
605.51	4
2115.07	4
691.55	4
750.64	4
741.69	4
730.65	4
1485.28	4
1485.28	4
746.34	4
720.32	4
763.41	4
763.41	4
556.18	4
1251.46	4
553.1	4
427.21	4
1373.84	4
316.97	4
696.51	4
432.16	2
650.15	1
676.17	1
641.2	1
667.22	1
693.24	1
719.26	4
2766.52	2
516.18	1
1048.09	1
1100.13	1
559.39	1
589.24	1
496.23	1
1204.96	1
1210.75	1
786.64	1
484.79	1
2397.81	4
563.9	1
517.81	1
828.31	1
467.84	1
617.92	1
724	1
691.98	2
589.92	4
781.99	4
781.99	4
634.61	4
374.18	1
1048.09	1
1100.13	1
1048.09	1
1100.13	1
1048.09	1
1100.13	1
624.75	4
1285.43	1
1930.22	4
597.19	1
520.75	1
459.39	1
589.24	1
445.94	1
481.82	4
661.37	4
1097.93	1
2207.44	2
950.72	1
485.86	1
614.92	3
1491.87	2
2159.61	2
666.59	1
1467.66	2
477.88	1
608.83	2
669.66	2
634.85	2
507.84	4
543.72	4
1020.87	4
982.37	1
1117.12	1
1153	1
437.2	2
3243.62	2
1038.02	1
841.15	1
1106.81	1
1112.6	1
1376.57	1
794.8	1
1087.42	1
1159.61	1
1087.42	1
1256.31	1
1236.08	1
1262.1	1
1263.25	1
1015.23	1
1087.42	1
1064.86	1
1076.14	1
445.09	4
776.18	1
436.14	1
520.36	1
607.66	1
662.78	1
779.18	1
1179.75	1
1075.3	1
1141.7	1
1191.03	1
1070.35	1
1070.35	1
1041.25	1
998.16	1
1070.35	1
770.31	1
1219.01	1
1041.25	1
569.69	1
1219.01	1
1265.79	1
1204.6	1
439.3	4
523.52	4
552.62	1
581.72	1
610.82	1
665.94	1
1084.25	1
1101.32	1
1219.01	1
1219.01	1
1342.42	1
1155.63	1
517.73	1
546.83	1
575.93	1
605.03	1
776.13	1
1246.18	1
1124.66	1
1396.8	1
1246.18	1
461.73	4
497.61	4
1072.22	1
1098.24	1
497.5	1
526.6	1
639.92	1
1069.51	1
1058.23	1
799.41	1
857.61	1
915.81	1
974.01	1
1075.3	1
1046.2	1
1027.34	4
813.42	4
842.52	4
791.9	1
780.62	4
624.75	4
609.47	1
466.17	4
502.05	4
2339.11	2
1599.31	1
1908.57	2
1924.36	2
1933.15	2
1924.36	2
1901.5	2
2243.63	1
991.24	1
624.53	2
653.55	2
624.53	2
644.76	2
644.76	2
1600.88	1
1621.11	1
199.95	1
220.18	2
1263.25	1
452.11	2
1065.03	2
674.75	2
665.21	2
2168.6	2
1719.71	2
1133.62	1
562.77	1
283.66	2
906.67	1
1840.89	1
1087.6	1
578.56	1
378.33	1
4375.84	2
1883.12	1
1281.23	2
1050.56	2
1430.46	2
1708.28	1
582.06	2
1830.25	1
865.18	1
895.23	1
1758.43	2
2540.25	2
1067.45	1
947.08	4
917.55	4
419.84	2
395.17	4
1923.87	2
1957.09	2
2028.85	2
3241.76	2
1158.99	1
319.08	1
570.77	2
2002.44	2
708.3	4
431.05	4
431.05	4
451.14	4
466.93	4
2067.86	2
431.05	4
1576.78	1
466.93	4
1526.17	1
633.51	2
656.93	1
648.95	1
1601.09	2
1636.97	2
2299.21	2
656.72	4
1117.96	4
1126.75	4
1934.77	2
2025.77	2
3158.55	2
1464.77	2
1984.32	2
274.42	4
1955.82	4
816.72	4
668.9	2
2830.73	2
2830.73	2
3010.96	2
876.28	2
2343.4	2
644.76	2
3493.44	2
675.53	4
709.08	4
1156.61	2
383.44	3
799.23	4
597.99	4
1069.71	4
1720.46	2
1911.41	2
534.07	1
1477.25	1
1439.95	1
1029.86	4
245.32	4
848.05	4
1105.51	4
908.28	2
1367.25	4
591.09	3
1855.12	2
1829.1	2
1142.74	4
961.84	3
558.66	4
637.2	4
477.66	3
409.09	3
1302.65	1
1319.72	1
1394.32	1
1129.04	1
1390.47	1
4840.54	2
1493.46	2
1538.35	2
3575.75	2
721.13	2
639.89	1
1418.9	1
1262.48	2
1263.39	4
1295.53	2
1460.36	2
1434.34	1
781.99	4
2054.97	1
3023.16	2
3179.57	2
1922.5	2
822.52	1
861.46	2
1299.13	4
3329.38	2
401.7	1
644.36	1
670.38	1
670.38	1
696.4	4
681.73	4
701.96	1
713.31	4
1274.06	2
675.94	1
687.29	4
707.52	4
718.87	3
635.41	1
661.43	1
687.45	1
713.47	4
3317.94	2
1239.24	1
697.11	1
795.09	4
1195.34	2
1211.13	2
1193.44	2
1278.82	2
1072	2
1573.26	1
1573.26	2
1573.26	2
1930.62	2
1952.26	2
1911.46	2
2022.43	2
2038.97	2
1765.61	2
1751.63	2
1840.01	2
1788.05	2
1783.61	2
1803.84	2
1783.61	2
1803.84	2
1819.63	2
1814.07	2
1809.63	2
1829.86	2
1809.63	2
1829.86	2
1845.65	2
1997.96	2
1990.75	2
1902.83	2
1697.75	2
2058.64	2
1684.93	2
1817.15	2
1795.68	2
1957.53	2
1655.88	2
1769.66	2
1786.73	2
1811.33	2
1735.02	2
1778.11	2
1798.34	2
1796.92	2
1778.11	2
1778.11	2
1840.01	2
1735.02	2
1796.92	2
1980.47	2
1781.02	2
461.86	2
1769.3	2
1746.39	2
1772.41	2
1756.25	2
1756.25	2
1573.26	2
1511.36	2
1357.98	2
1614.93	2
1639.53	2
480.61	2
679.14	2
1573.26	2
1614.93	2
1394.96	2
1573.26	2
1635.16	2
1597.86	2
488.07	4
536.9	1
5670.1	2
803.18	1
689.25	1
679.25	1
556.13	1
1111.28	4
726.07	2
11759.9	2
11732.4	2
844.17	2
231.78	1
1115.65	1
1589.92	2
364.14	2
1727.43	2
1936.27	2
1244.02	2
2707.41	2
2510.11	2
11817.6	2
2332.63	2
1398.66	2
1977.12	2
2068.12	2
2021.95	2
1914.58	2
1934.81	2
1710.34	2
1997.35	2
2052.98	2
2260.38	2
614.75	1
677.91	1
2004.6	2
822.32	1
1444.63	1
1782.16	2
501.86	1
1232.4	1
8199.89	2
3156.29	2
3247.29	2
3445.4	2
672.71	1
308.02	1
826.11	1
976.5	4
482.86	1
595.03	1
658.19	1
718.83	1
781.99	4
781.99	4
719.36	1
890.4	1
884.19	1
6517.19	2
3659.99	2
1367.21	1
1250.74	1
1430.37	4
505.22	1
705.84	2
679.82	1
705.84	1
649.8	1
446.15	1
3563.8	2
787.42	1
895.49	2
330.34	1
3849.42	2
1032.4	1
685.44	4
1189.71	1
425.85	4
776.18	4
253.71	1
634.38	2
1028.32	1
1028.32	1
894.67	2
874.44	2
894.67	2
894.67	2
1268.97	4
1284.76	4
1296.04	4
1273.18	4
1278.97	4
1278.97	4
1251.9	4
1267.69	4
412.53	1
797.76	1
1172.92	1
593	1
1282.41	1
709.52	4
461.73	4
497.61	4
1027.77	2
1214.3	4
530.84	4
1363.61	4
455.2	4
529.19	3
982.79	2
498.87	3
1274.46	4
1274.46	4
1363.61	4
473.22	3
544.98	3
672.97	4
1747.52	2
1333.05	2
1148.53	2
1012.07	1
379.08	1
2914.19	2
1903.9	2
398.48	2
497.61	2
867.84	2
763.47	1
777.03	4
865	2
740.2	2
1408.58	2
249.28	2
533.15	2
533.15	2
656.95	3
857.57	2
1126.87	2
253.71	1
1231.89	2
864.25	2
7659.42	2
1847.26	2
1871.86	2
387.95	2
2136.27	2
1411.76	2
549.4	4
680.04	4
654.02	4
697.11	2
1506.17	2
484.42	3
1075.19	2
763.47	2
836.31	1
724.41	2
697.11	2
680.04	4
723.13	3
678.3	2
697.11	4
740.2	4
678.3	2
714.18	2
740.2	2
678.3	2
740.2	3
697.11	2
697.11	2
313.81	2
1601.68	2
1601.68	2
1601.68	2
464.39	2
781.81	2
487.75	2
461.73	2
898.21	2
921.57	2
938.67	2
962.03	2
851.32	2
519.68	2
1051.22	4
729.57	1
494.5	2
526.08	3
534.87	2
534.87	2
644.9	2
1023.92	2
669.6	3
678.39	2
678.39	2
3574.73	2
604.22	2
690.22	2
1470.72	2
1427.6	2
1702.67	2
452.61	4
831.58	4
234.84	2
991.49	4
466.6	2
545.03	2
1128.05	2
1206.48	2
995.2	2
376.14	2
257.78	2
312.9	4
348.78	4
547.58	3
655.94	1
655.94	1
348.78	4
539.79	4
626.84	1
546.83	1
561.49	1
790.67	2
993.41	2
834.77	2
598.84	4
961.84	3
730.65	4
348.78	4
564.22	3
255.07	2
395.48	2
547.58	3
2158.27	2
361.72	2
781.96	2
781.96	2
781.96	2
781.96	2
787.75	2
738.87	2
527.08	4
401.25	2
1503.5	4
1395.05	2
484.42	4
400.2	4
429.3	4
597.74	4
484.42	4
773.28	2
620.97	1
771.16	2
856.37	2
856.37	2
592.06	4
480.69	2
2025.06	2
372.6	2
646.43	2
884.39	2
1571.73	2
201.91	2
427.13	2
518.13	2
501.27	2
1005.81	2
363.22	2
1016.21	1
961.84	3
990.94	3
910.23	2
1000.99	2
686.57	2
752.88	2
916.93	2
389.69	2
2148.82	2
348.78	4
956.17	4
1655.22	2
870.65	2
870.65	2
384.66	2
757.12	2
575.3	3
527.39	3
724.93	2
683.31	3
484.3	3
1305.73	2
488.07	2
777.49	2
961.84	3
559.51	3
558.66	3
1451.29	2
679.57	2
405.72	2
912.06	2
972.75	2
1421.25	2
1375	2
335.91	2
574.36	2
745.88	2
854.99	2
472.54	2
92.42	2
237.92	1
758.18	2
1019.85	3
694.18	2
685.39	2
701.18	2
709.97	2
701.18	2
764.5	2
872.17	2
763.47	2
1399.31	2
763.47	2
797.61	2
835.23	2
751.89	2
1479.24	2
382.03	2
748.11	3
622.23	2
862.43	2
907.32	2
1102.63	2
1342.83	4
983.96	2
253.71	2
762.86	2
253.71	1
253.71	1
253.71	1
253.71	2
269.5	2
973.1	2
782.1	3
302.67	2
557.81	3
889.79	3
638.91	2
2246.97	2
446.1	2
436.24	2
465.34	2
1153.65	4
436.24	2
472.12	2
446.1	2
347.56	3
402.68	3
547.58	3
592.47	3
537.35	3
447.57	3
502.69	3
547.58	3
602.7	3
1294.03	2
531.15	2
560.25	2
680.35	2
1141.45	2
482.2	1
497.99	2
495.33	1
801.94	1
1690.46	1
3620.17	2
3591.07	2
1768.87	1
1827.07	1
1860.29	1
8204.66	2
612.67	1
751.02	1
1018.8	1
1067.95	1
4401.41	2
708.3	4
659.43	2
659.43	1
659.43	1
1906.7	2
906.49	1
2091.46	2
839.23	2
1360.43	2
2804.12	2
717.4	1
709.42	1
701.44	4
817.06	1
916.72	4
432.62	2
499.02	2
354.94	2
1208.36	2
282.75	2
399.82	2
908.76	2
924.55	2
774.37	1
381.66	2
1375.06	2
1375.06	2
3656.83	2
3699.92	2
915.76	2
899.97	2
915.76	2
873.67	2
873.57	1
4742.92	2
2640.44	2
2084.33	2
1631.6	2
366.22	2
729.02	2
395.32	1
6975.21	2
517.68	3
797.18	4
813.34	4
3575.87	2
3646.56	2
394.65	1
659.51	1
1687.68	2
2249.8	2
1813.82	4
2076.68	2
2048	2
2008.54	2
465.63	2
1209.39	1
1707.63	1
4884.81	2
3144.93	2
1017.98	2
11697.7	1
23977.2	2
1262.73	2
2467.63	2
4317.88	1
1296.08	4
1632.06	2
1568.87	2
1596.1	2
1933.59	2
2005.78	2
2716.69	2
2921.01	2
632.03	2
2900.55	2
2606.54	2
2530.98	2
726.55	1
588.07	2
1827.15	2
304.32	1
1007.61	2
900.08	4
900.08	4
905.87	4
924.68	4
632.44	4
486.32	1
668.32	4
850.32	4
1032.32	4
2406.5	2
1827.91	2
886.92	2
1091.95	4
1117.74	4
2093	2
1996.82	2
2021.42	2
1908.9	2
1933.5	2
2039.91	2
2039.91	2
2064.51	2
1951.99	2
1976.59	2
1738.68	4
501.16	3
692.74	3
823.39	3
747.39	2
614.08	1
324.04	1
1683.95	2
989.37	4
1025.25	4
1545.41	1
2171.61	4
1168.77	4
1187.5	1
524.66	1
962.67	1
1218.42	2
749.73	2
1383.33	3
1374.54	3
1459.28	3
511.3	1
687	2
1063.52	2
1376.45	2
1625.02	2
718.21	1
763.95	1
1211.05	1
2061.66	2
345.54	3
358.85	1
776.04	4
566.71	1
2984.58	2
3125.2	2
3169.39	2
1256.65	2
1047.13	4
1177.31	2
905.49	2
2206.18	2
2497.77	2
2535.07	2
2497.77	2
1560.19	2
1580.5	2
1523.11	2
2044.52	2
1736.89	2
1808.65	2
1650.37	2
1958.39	2
2253.8	2
349.02	4
1787.42	4
4413.36	2
4384.26	2
4050.17	2
282.62	4
850.75	4
1339.95	1
2621.14	4
2964.76	2
1846.51	2
1378.68	2
1378.68	2
1469.68	2
1857.55	2
2228.67	2
1134.84	2
3434.99	1
1015.08	1
3009.77	2
1079.71	2
2648.5	2
906.53	3
1022.22	2
1029.42	2
758.17	2
1291.62	2
1797.5	2
2005.02	2
1349.12	2
1713.12	2
5366.85	2
571.82	1
6563.68	2
12055.6	2
463.89	1
522.09	1
1138.26	1
1653.8	1
2638.53	2
970.45	2
1109.79	2
1952.45	2
738.44	1
6016.25	2
4436.61	2
4465.71	2
4378.41	2
4407.51	2
595.59	3
724.89	1
571.19	2
1247.43	2
955.9	2
282.75	2
381.49	2
2005.45	2
2076.14	2
472.91	2
436.16	2
316.44	3
1005.23	2
1050.03	1
2017.71	1
1658.7	1
2918.56	2
1249.53	2
1275.55	2
1249.53	2
1292.62	2
2622.75	2
2754.77	2
263.35	2
1120.02	3
495.64	2
821.48	2
1120.02	3
253.12	2
1034.62	2
1023.11	2
556.1	2
1533.95	2
746.75	2
881.94	2
2833.14	2
744.18	2
1684.14	2
477.88	1
870.04	1
167.02	1
898.6	1
1215.62	1
866.3	1
1231.56	3
1088.51	1
1500.89	1
434.49	3
479.38	3
2641.86	2
2215.37	2
6821.72	2
1129.55	1
2028.45	2
2601.62	2
2109.37	2
927.44	4
4432.18	2
1894.43	2
1282.94	1
528.59	2
4781.69	2
274.63	1
674.67	2
3270.54	2
1909.97	2
1928.78	2
2043.23	2
2000.14	2
1903.24	2
3168.14	2
562.59	1
590.53	4
702.49	1
661.08	2
629.03	1
1853.39	2
642.19	1
1405.83	1
1448.92	1
820.43	2
840.66	3
616.63	4
406.39	3
1579.89	2
595.96	4
1707.33	2
728.37	1
5877.05	2
711.55	3
515.04	1
515.04	1
515.04	4
515.04	4
515.04	4
129.72	1
1109.35	2
1001.82	2
2330.62	2
1932.95	2
943.62	2
943.62	2
943.62	2
885.42	4
2013.87	2
476.46	4
187.92	1
312.52	1
837	1
332.75	1
358.77	1
328.25	1
394.65	1
400.44	1
312.52	1
487.28	1
1632.65	2
676.52	2
496.69	4
6608.56	2
927.68	1
1026.55	1
1528.07	2
820.87	4
1246.84	2
2287.93	2
2293.72	2
2148.95	2
1360.68	2
1860.71	1
2098.45	4
1892.84	1
849.73	2
1016.85	1
840.54	2
1957.54	2
399.56	1
507.09	1
399.56	1
2434.23	2
3884.04	2
477.32	1
483.11	1
556.84	1
538.97	1
491.73	1
491.73	1
497.52	1
1727.46	1
1247.31	4
558.3	2
2014.97	2
11843.8	2
3603.47	1
349.02	4
3169.35	2
3468.27	2
6922.15	2
282.62	4
1953.27	2
2828.91	2
2828.91	2
4865.94	2
2007.93	2
2098.93	2
1530.66	2
3447.43	2
10308.2	1
928.34	2
843.43	1
1840.95	2
423.21	2
591.39	1
3120.71	2
5726.32	2
2007.77	2
664.51	1
547.44	1
818.91	1
1997.96	2
5528.03	2
312.52	1
457.43	2
999.26	4
1793	2
7438.72	2
7550.73	2
7383.14	2
145.51	3
814.96	1
1226.72	1
920.44	4
920.44	4
1256.61	2
1299.7	2
990.6	3
1902.61	2
1899.63	2
1223.29	4
2192.75	2
2192.75	2
63.32	3
524.45	1
783.13	4
549.16	1
549.16	1
1356.45	1
1365.24	1
882.58	1
1016.21	1
484.79	1
763.25	1
979.42	2
516.6	1
574.8	1
516.6	1
464.56	1
513.52	1
1044.86	4
455.32	4
882.58	1
937.7	1
403.28	1
652.86	4
571.72	1
542.62	1
571.72	1
542.62	1
792.2	4
976.43	4
937.7	1
1222.54	1
937.7	1
795.28	1
769.26	1
429.3	1
600.82	1
513.52	1
655.94	1
685.04	1
743.24	1
600.82	1
600.82	1
883.2	4
769.26	1
539.54	4
652.86	4
487.5	1
579.49	1
374.18	1
516.6	1
545.7	1
516.6	1
516.6	1
545.7	1
516.6	1
487.5	1
516.6	1
516.6	1
516.6	1
403.28	1
403.28	1
516.6	1
516.6	1
516.6	1
516.6	1
516.6	1
545.7	1
516.6	1
487.5	1
516.6	1
516.6	1
516.6	1
490.58	1
490.58	1
516.6	1
374.18	1
516.6	1
846.33	1
503.29	1
489.98	4
489.98	4
937.7	1
626.84	1
853.48	1
461.48	1
937.7	1
937.7	1
769.26	1
937.7	1
629.92	1
816.95	1
811.16	1
873.06	1
816.95	1
845.97	1
711.06	1
1942.25	4
1942.25	4
1959.32	4
1959.32	4
485.86	1
458.77	1
612.1	1
523.29	1
1671.95	2
137.31	1
668.01	4
3358.51	1
427.58	2
458.34	1
487.95	1
875.18	2
704.63	4
439.1	2
530.96	1
1641.25	1
551.19	1
551.19	1
1446.64	4
551.19	1
545.4	1
1877.43	2
530.96	1
551.19	1
814.09	2
1105.32	2
2535.22	2
487.28	1
1151.82	2
92.42	3
851.37	1
913.27	1
765.99	4
1856.75	1
362.68	2
2125.16	2
121.52	3
349.15	2
730.91	1
150.62	3
179.72	3
208.82	3
237.92	3
267.02	3
449.02	3
407.35	1
510.92	3
426.22	4
419.92	3
510.92	3
601.92	3
514.62	3
790.18	1
1341.93	2
2311.54	1
790.18	1
2311.54	1
780.22	4
286.88	4
595.11	1
366.22	1
557.51	1
390.82	3
349.15	1
433.37	1
725.45	1
406.36	1
821	1
1077.36	1
703.63	1
666.25	1
812.5	1
1022.81	1
713.5	1
981.14	1
732.31	1
911.7	1
888.84	1
929.3	2
2766.94	1
552.48	4
784.27	2
856.42	1
1090.05	4
2644	2
1023.25	1
804.38	1
476	1
1080.22	1
804.38	1
920.65	1
476	1
891.23	1
911.46	1
911.46	1
890.59	2
1098.04	1
741.41	1
1129.97	1
1121.18	1
1121.18	1
1112.39	1
1121.18	1
1165.85	1
979.42	2
979.42	2
979.42	2
869.19	2
853.5	2
979.42	1
979.42	2
970.63	2
979.42	2
1005.44	2
979.42	2
1005.44	2
979.42	2
991	2
985.21	2
979.42	2
943.54	2
972.64	2
992.87	2
979.42	2
1008.52	2
1028.75	2
1005.44	2
979.42	2
1008.52	2
1044.4	2
970.63	2
1005.44	2
979.42	2
970.63	2
970.63	2
961.84	2
1031.46	2
1005.44	2
995.21	2
979.42	2
373.29	3
208.82	1
517.84	3
1105.61	1
894.92	1
1037.06	4
644.44	1
676.25	4
2201.15	2
777.32	1
632.86	1
320.05	1
404.27	1
429.75	1
557.59	1
455.77	1
869.44	1
889.67	1
481.79	1
491.65	1
498.86	1
517.67	1
505.1	2
859.58	1
705.72	1
895.46	1
931.69	2
491.65	1
517.05	1
429.75	1
537.28	1
455.77	1
517.67	1
362.68	1
449.98	1
449.98	1
557.51	1
511.88	1
455.77	1
481.79	1
481.79	1
498.86	1
476	1
481.79	1
498.86	1
517.67	1
517.67	1
476	1
476	1
517.67	1
510.89	1
931.34	1
577.82	1
652.29	2
606.5	1
577.82	1
481.79	1
498.86	1
476	1
557.59	1
641.81	1
487.28	1
875.23	1
498.86	1
1016.47	1
915.69	1
717.08	1
508.72	1
471.56	1
497.58	1
751.37	1
623.12	4
1045.97	1
2708.95	2
1095.83	2
2380.07	2
585.28	4
614.38	4
721.17	4
798.38	1
840.21	1
1015.51	1
514.62	3
754.82	3
995.02	3
543.72	3
499.23	1
1297.24	2
644.44	1
638.65	1
638.65	1
606.84	1
464.42	1
606.84	1
664.67	1
606.84	1
736.81	1
713.92	1
743.02	1
728.36	1
734.15	1
468.04	2
1134.34	1
1090.67	1
950.38	1
703.89	3
403.53	3
818.83	2
1942.14	2
345.08	1
403.28	2
668.37	2
490.58	1
516.6	1
557.51	1
787.93	1
1631.06	2
557.51	1
1034.05	1
1034.05	1
786.65	2
699.01	1
1034.94	2
237.5	1
757.21	1
323.96	3
917.1	1
818.44	2
899.52	2
890.73	3
821.09	3
858.9	2
1178.53	4
991.22	1
[truncated: 12,744 more rows]

## Sheet: Fig. 2E
hydrophobic_moment100	cluster
0.686239	1
0.21829	1
0.600208	1
0.547665	2
0.547665	2
0.550036	2
0.550036	2
0.547665	2
0.547665	2
0.539788	2
0.539788	2
0.540199	1
0.566941	1
0.116828	4
0.290822	1
0.517274	4
0.625997	2
0.471604	2
0.270575	2
0.651461	1
0.22151	2
0.275429	2
0.622067	1
0.544867	1
0.449924	2
0.379444	1
0.695584	1
0.632498	1
0.236211	1
0.551522	1
1.11281	3
0.586074	2
0.933568	1
0.158935	1
0.368184	1
0.522419	1
0.139796	2
0.315899	1
0.394406	1
0.246727	4
0.0660523	1
0.25922	1
0.304783	4
0.601488	2
0.729001	1
0.966766	1
0.763453	1
0.273558	1
0.500779	1
0.547133	1
0.257665	4
0.722945	1
0.456017	1
0.315656	1
0.378699	1
0.315656	1
0.221258	2
0.820195	1
0.549846	1
0.638114	1
0.638114	1
0.519417	2
0.479292	2
0.367483	2
0.243387	2
0.243387	2
0.29319	2
0.85552	1
0.278077	2
0.29319	2
0.212032	4
0.30439	1
0.186877	1
0.194335	1
0.596747	1
0.340443	2
0.340443	2
0.547478	2
0.322126	4
0.477966	4
0.441993	4
0.500706	4
0.473082	4
0.509233	4
0.495134	4
0.443376	4
0.461899	4
0.449782	4
0.457337	4
1.00227	4
0.485049	4
0.466006	4
0.966507	4
1.02562	4
0.753373	1
0.425283	1
0.49243	4
0.692227	2
0.106758	1
0.217296	1
0.759041	1
0.497011	1
0.689797	1
0.58356	1
0.736403	2
0.257518	2
0.447986	2
0.593193	2
0.471515	2
0.473757	2
0.497059	2
0.640814	2
0.50443	2
0.358908	2
0.810765	2
0.489148	2
0.466756	2
0.790081	2
0.466756	2
0.556158	2
0.658221	2
0.284292	2
0.380024	2
0.301042	2
0.708947	2
0.652717	2
0.34613	2
0.492967	2
0.488044	2
0.344808	2
0.363575	2
0.35738	2
0.595723	2
0.488044	2
0.230792	2
0.233086	2
0.94247	2
0.562085	2
0.686123	1
0.605952	1
0.689484	2
0.58837	1
0.56098	3
0.660629	1
0.689113	2
0.558394	1
0.58657	4
0.404724	1
0.565096	2
0.20991	1
0.380273	2
0.634399	1
0.621029	1
0.470809	1
0.323183	1
0.194422	2
0.60036	2
0.60036	2
0.300058	1
0.353484	1
0.439901	1
0.690642	1
0.816594	2
0.613862	1
0.74709	2
0.852422	2
0.582472	1
0.446025	1
0.729001	2
0.468508	2
0.767812	1
0.734583	1
0.132829	1
0.430217	3
0.430217	3
0.621897	4
0.61938	4
0.661655	4
0.427736	2
0.365556	2
0.416356	2
0.504381	2
0.475437	2
0.296263	2
0.656479	2
0.324701	1
0.824662	4
0.722762	1
0.926206	1
0.480156	2
0.483255	2
0.529845	2
0.609604	1
0.718228	1
0.613357	2
0.616015	2
0.877991	1
0.699943	1
0.269183	1
0.307303	1
0.290895	1
0.710004	1
0.595881	1
0.781332	1
0.389316	2
1.0728	4
0.966339	1
0.966339	1
0.538886	1
0.807454	4
0.652268	4
0.679164	4
0.713986	4
0.713986	4
0.713986	4
0.713986	4
0.692202	4
0.692202	4
0.692202	4
0.692202	4
0.652268	4
0.695977	4
0.710364	4
0.529727	1
0.966339	4
0.966339	4
0.737742	1
0.865865	1
0.934363	1
0.934363	1
0.184479	1
0.851265	1
0.677856	2
0.805829	1
0.447325	1
0.722945	4
0.751484	4
0.803858	4
0.284636	2
0.833131	2
0.729549	1
0.203023	2
0.627194	4
0.627194	4
0.543653	1
0.543653	4
0.550772	4
0.918393	4
0.75867	4
0.918393	4
0.75867	4
1.00855	4
0.91019	4
0.446788	1
0.799103	4
0.799103	4
0.790377	4
0.807454	4
0.658254	1
0.195275	2
1.10362	4
1.10362	4
1.08146	4
1.11712	4
0.465826	1
0.700427	1
0.435046	1
0.979805	1
0.767885	4
1.06924	1
0.58356	1
0.589935	1
0.737262	1
0.703939	4
0.647825	2
0.290267	2
0.307229	1
0.384013	2
0.900781	4
0.473873	4
0.6359	1
0.466509	4
0.53503	1
0.684591	1
0.684591	1
0.605533	2
0.632057	1
0.23489	1
0.489004	2
0.545807	1
0.551522	1
0.58284	1
0.655797	1
0.631148	1
0.568975	1
0.839574	4
0.933115	1
0.840742	4
0.764227	1
0.794173	4
0.840742	4
0.920878	1
0.423902	1
0.958759	4
0.737471	4
0.514614	2
0.878863	4
0.820947	1
0.636544	1
0.611425	1
0.22943	1
0.637386	2
0.358235	2
0.66453	1
0.663641	1
0.678753	1
0.767622	2
0.641484	1
0.653277	1
0.35732	3
0.670358	4
0.322647	1
0.513651	1
0.626565	4
0.638377	4
0.639199	4
0.527449	1
0.368662	4
0.702415	2
0.381783	4
0.319248	4
0.185318	4
0.538051	2
0.512157	2
0.512157	2
0.512157	2
0.339618	2
0.52755	2
0.325363	2
0.583691	2
0.388307	4
0.781729	4
0.392135	1
0.871412	4
0.878863	4
0.732064	1
0.344756	2
0.36317	2
0.7528	1
0.195852	1
0.675152	4
0.926206	4
0.233888	1
0.344756	2
0.36317	2
0.36317	1
0.322565	2
0.441136	2
0.380163	2
0.420235	2
0.37502	2
0.478114	2
0.478114	2
0.574149	4
0.359061	1
0.553859	1
0.479424	2
0.068914	1
0.748133	1
0.748133	1
0.614704	1
0.612676	1
0.751283	4
0.599043	1
0.662377	1
0.511392	1
0.754548	1
0.23243	4
0.473422	1
0.246791	1
0.287849	1
0.775849	1
0.814122	4
0.865155	4
0.989696	4
0.844218	1
0.618492	1
0.618492	2
0.55694	1
0.55694	1
0.408277	4
0.849979	4
0.849979	4
0.849979	4
0.849979	4
0.849979	4
0.849979	4
0.849979	4
0.849979	4
0.849979	4
0.83497	4
0.593524	1
0.540418	1
0.540418	1
0.540418	1
0.540418	1
0.630888	1
0.86339	4
0.812458	4
0.910688	4
0.775952	4
0.817445	4
0.382552	1
0.173742	1
0.241032	1
0.554421	1
0.545477	1
0.648088	1
0.648088	1
0.52919	4
0.970903	4
0.378607	4
0.933678	4
0.999257	4
0.966339	4
0.992003	4
0.966339	4
0.833087	4
0.833087	4
0.830327	4
0.873584	4
0.947103	4
0.627194	4
0.613674	4
0.437971	4
1.10362	4
0.371719	4
0.924804	4
0.105998	2
0.744006	1
0.744006	1
0.52198	1
0.55719	1
0.743343	1
0.777595	4
0.417461	2
0.680958	1
0.722808	1
0.61608	1
0.712759	1
0.542321	1
0.570143	1
0.868524	1
0.806165	1
0.492828	1
0.517981	1
0.966339	4
0.59473	1
0.52491	1
0.534088	1
0.0697261	1
0.484037	1
0.811701	1
0.243387	2
0.690368	4
0.947182	4
0.971117	4
0.93765	4
0.743122	1
0.69026	1
0.498901	1
0.556927	1
0.53711	1
0.687174	1
0.687174	1
0.621114	4
0.688122	1
0.966339	4
0.421201	1
0.606073	1
0.574664	1
0.5309	1
0.19316	1
0.299947	4
0.330893	4
0.672484	1
0.582097	2
0.577347	1
0.586719	1
0.44868	3
0.412707	2
0.412707	2
0.328323	1
0.547123	2
0.483484	1
0.266808	2
0.341311	2
0.234537	2
0.367461	4
0.343139	4
0.978748	4
0.904568	1
0.74598	1
0.839567	1
0.14491	2
0.429492	2
0.400864	1
0.292341	1
0.708314	1
0.708314	1
0.459111	1
0.444279	1
0.690409	1
0.690409	1
0.724997	1
0.732198	1
0.594928	1
0.710871	1
0.647077	1
0.658779	1
0.658779	1
0.734269	1
0.744377	1
0.585714	4
0.792693	1
0.577302	1
0.674652	1
0.704325	1
0.704325	1
0.704325	1
0.704325	1
0.704325	1
0.704325	1
0.704325	1
0.639949	1
0.639949	1
0.696832	1
0.646162	1
0.646162	1
0.681756	1
0.681756	1
0.749884	1
0.6593	1
0.6593	1
0.655653	1
0.64539	1
0.527176	4
0.644371	4
0.661976	1
0.661976	1
0.661976	1
0.700106	1
0.708314	1
0.708314	1
0.650255	1
0.650255	1
0.585495	1
0.585495	1
0.495266	1
0.508989	1
0.508989	1
0.508989	1
0.508989	1
0.508989	1
0.508989	1
0.508989	1
0.527589	1
0.183867	4
0.285646	4
0.691112	1
0.498387	1
0.592061	1
0.621962	1
0.700106	1
0.708314	1
0.708314	1
0.708314	1
0.708314	1
0.708314	1
0.708314	1
0.708314	1
0.708314	1
1.13175	4
0.718058	4
0.856726	4
0.753009	1
0.792693	4
0.848928	4
0.484037	1
0.177568	4
0.26192	4
0.532283	2
0.768381	1
0.397587	2
0.372478	2
0.372478	2
0.372478	2
0.363211	2
0.445468	1
0.370513	1
0.200799	2
0.228798	2
0.208371	2
0.208371	2
0.19288	2
0.689573	1
0.689573	1
0.0714274	1
0.15865	2
0.647077	1
0.225502	2
0.385618	2
0.26926	2
0.777648	2
0.467326	2
0.460279	2
0.417651	1
0.576015	1
0.232436	2
0.596228	1
0.608912	1
0.359392	1
0.555581	1
0.22831	1
0.371304	2
0.834285	1
0.642961	2
0.391124	2
0.411996	2
0.592921	1
0.403943	2
0.894432	1
0.357867	1
0.735699	1
0.450918	2
0.590859	2
0.628669	1
1.09795	4
1.11877	4
0.310634	2
0.419048	4
0.672464	2
0.866089	2
0.993557	2
0.73144	2
0.590311	1
0.139738	1
0.0830765	2
0.564578	2
0.553766	4
0.523844	4
0.524122	4
0.664814	4
0.652681	4
0.642693	2
0.515449	4
0.818996	1
0.58441	4
0.920827	1
0.296181	2
0.432719	1
0.669683	1
0.225981	2
0.239121	2
0.630626	2
0.847654	4
0.75676	4
0.759441	4
0.498516	2
0.498516	2
0.615176	2
0.475043	2
0.475043	2
0.235068	4
0.639279	4
0.180307	4
0.21662	2
0.474347	2
0.474347	2
0.542423	2
0.38781	2
0.58885	2
0.289314	2
0.652762	2
0.966339	4
1.02098	4
0.479626	2
0.146745	3
0.592739	4
0.935826	4
0.530868	4
0.596566	2
0.596566	2
0.659695	1
0.665308	1
0.715099	1
0.908739	4
1.26737	4
0.933086	4
0.794508	4
0.544432	2
0.435962	4
0.411492	3
0.342514	2
0.342514	2
0.428329	4
0.990493	3
0.404209	4
0.528194	4
0.531687	3
0.843362	3
0.609604	1
0.560154	1
0.560154	1
0.341345	1
0.763231	1
0.757486	2
0.484132	2
0.484916	2
0.508048	2
0.165131	2
0.498065	1
0.483644	1
0.588246	2
0.405701	4
0.753067	2
0.549599	2
0.565979	1
0.9019	4
0.399411	1
0.790733	2
0.790733	2
0.447811	2
0.32122	1
0.165131	2
0.646401	4
0.669913	2
0.143046	1
0.628912	1
0.743343	1
0.629861	1
0.777595	4
0.775719	4
0.700206	1
0.734109	4
0.61097	2
0.630605	1
0.629068	4
0.586769	4
0.584646	3
0.408198	1
0.44449	1
0.743343	1
0.777595	4
0.729161	2
0.675774	1
0.449383	1
0.820947	4
0.380283	2
0.380283	2
0.53132	2
0.685238	2
0.52312	2
0.708938	1
0.701549	2
0.708938	2
0.503573	2
0.65859	2
0.452653	2
0.550738	2
0.510822	2
0.516587	2
0.510822	2
0.516587	2
0.516587	2
0.516587	2
0.516587	2
0.516587	2
0.516587	2
0.516587	2
0.516587	2
0.516587	2
0.516587	2
0.516587	2
0.516587	2
0.516587	2
0.545426	2
0.584627	2
0.664285	2
0.481648	2
0.602328	2
0.415748	2
0.545557	2
0.566609	2
0.532569	2
0.577416	2
0.577416	2
0.577416	2
0.500685	2
0.543544	2
0.532569	2
0.532569	2
0.581634	2
0.532569	2
0.532569	2
0.532569	2
0.532569	2
0.581634	2
0.623206	2
0.527404	2
0.312236	2
0.541516	2
0.543685	2
0.543685	2
0.511419	2
0.511419	2
0.715762	2
0.685851	2
0.490356	2
0.685851	2
0.790318	2
0.575074	2
0.711895	2
0.711895	2
0.711895	2
0.711895	2
0.711895	2
0.870585	2
0.790318	2
0.150455	4
0.617442	1
0.670515	2
0.395934	1
0.608171	1
0.695748	1
0.19738	1
0.517336	4
0.288158	2
0.594173	2
0.594173	2
0.325684	2
0.263282	1
0.861642	1
0.524271	2
0.288412	2
0.408697	2
0.408697	2
0.50703	2
0.668835	2
0.624027	2
0.559331	2
0.5641	2
0.602588	2
0.50726	2
0.50726	2
0.807958	2
0.807958	2
0.781254	2
0.303218	2
0.721839	2
0.650351	2
0.650351	2
0.654889	1
0.680962	1
0.709452	2
0.453877	1
0.747175	1
0.523073	2
0.334028	1
0.865687	1
0.634977	2
0.628658	2
0.628658	2
0.628658	2
0.631766	1
0.777923	1
0.25806	1
0.748159	4
0.152522	1
0.371147	1
0.402307	1
0.901863	1
0.928502	4
0.851448	4
0.193815	1
0.591074	1
0.684514	1
0.635417	2
0.856865	2
0.654325	1
0.503761	1
0.688818	4
0.377583	1
0.379322	2
0.470407	1
0.381636	1
0.532769	1
0.232267	1
0.410336	2
0.449296	1
0.473833	2
0.431817	1
0.750482	2
0.592547	1
0.549865	4
0.560554	1
0.799651	4
0.79761	4
0.06673	1
0.446461	2
0.604067	1
0.593015	1
0.571759	2
0.596698	2
0.54474	2
0.599184	2
0.652268	4
0.679164	4
0.679164	4
0.679164	4
0.710364	4
0.701615	4
0.701615	4
0.710364	4
0.620587	1
0.539076	1
0.71556	1
0.551202	1
0.688122	1
0.279398	4
0.17068	4
0.280375	4
0.478082	2
0.77591	4
0.297172	4
0.918393	4
0.364806	4
0.986879	3
0.547091	2
0.782603	3
0.799103	4
0.807454	4
0.767885	4
0.718142	3
0.157083	3
0.656801	4
0.48571	2
0.428069	2
0.40144	2
0.828234	1
0.281365	1
0.727578	2
0.736403	2
0.232933	2
0.473052	2
0.546868	2
0.287534	1
0.860615	4
0.168079	2
0.641877	2
0.278288	2
0.30397	2
0.429763	2
0.440112	2
0.629457	3
0.463247	2
0.685851	2
0.086183	1
0.515099	2
0.651019	2
0.809723	2
0.696974	2
0.696974	2
0.418923	2
0.407289	2
0.595244	2
0.556157	4
0.572869	4
0.644621	4
0.552296	2
0.732883	2
0.208108	3
0.327228	2
0.37185	2
0.671764	1
0.583158	2
0.629776	2
0.647796	4
0.5955	3
0.314122	2
0.640691	4
0.597995	4
0.503859	2
0.488672	2
0.566766	2
0.606756	2
0.599667	3
0.916259	2
0.664884	2
0.377539	2
0.966339	2
0.966339	2
0.966339	2
0.25602	2
0.404397	2
0.0915056	2
0.371905	2
0.408138	2
0.281279	2
0.449326	2
0.319832	2
0.27166	2
0.440798	2
0.74204	4
0.643835	1
0.2316	2
0.212895	3
0.259013	2
0.29626	2
0.498908	2
0.916584	2
0.325173	3
0.365362	2
0.405307	2
0.600467	2
0.19797	2
0.33472	2
0.552053	2
0.191177	2
0.483241	2
0.484273	4
0.672756	4
0.266718	2
0.452244	4
0.459768	2
0.430553	2
0.489407	2
0.489407	2
0.3365	2
0.502632	2
0.304815	2
0.078557	4
0.242896	4
0.287776	3
0.77708	1
0.806902	1
0.135292	4
0.266413	4
0.779637	1
0.563702	1
0.664272	1
0.584612	2
0.429266	2
0.265496	2
0.331234	4
0.815937	3
0.966339	4
0.135292	4
0.720496	3
0.445963	2
0.308394	2
0.0813338	3
0.663724	2
0.545477	2
0.299583	2
0.280637	2
0.299583	2
0.280637	2
0.293607	2
0.256457	2
0.302648	4
0.541967	2
0.828327	4
0.520367	2
0.370885	4
0.644907	4
0.609402	4
0.777801	4
0.207298	4
0.27964	2
0.576015	1
0.424202	2
0.497882	2
0.513257	2
0.506302	4
0.119348	2
0.687572	2
0.194249	2
0.264094	2
0.637418	2
0.622755	2
0.450651	2
0.307901	2
0.0904826	2
0.288642	2
0.591867	2
0.526466	2
0.832742	1
0.990493	3
0.990493	3
0.465881	2
0.763564	2
0.233831	2
0.327319	2
0.654729	2
0.372759	2
0.575391	2
0.242896	4
0.517328	4
0.534624	2
0.276285	2
0.278382	2
0.246772	2
0.469686	2
0.318649	3
0.473334	3
0.574149	2
0.368697	3
0.917363	3
0.637418	2
0.449437	2
0.479626	2
0.990493	3
0.211798	3
0.339108	3
0.71753	2
0.573177	2
0.264178	2
0.261636	2
0.257292	2
0.307457	2
0.267387	2
0.163986	2
0.259855	2
0.21024	2
0.29664	2
0.0964495	2
0.534258	2
0.0891865	1
0.280232	2
0.56098	3
0.46494	2
0.479308	2
0.465443	2
0.479637	2
0.479637	2
0.31667	2
0.369313	2
0.302408	2
0.687948	2
0.355575	2
0.396015	2
0.304256	2
0.442116	2
0.465919	2
0.576056	2
0.535769	3
0.116537	2
0.440512	2
0.440512	2
0.211361	2
0.207876	4
0.424571	2
0.161852	2
0.278407	2
0.145915	1
0.0453396	1
0.120452	1
0.106006	2
0.0692903	2
0.544297	2
0.572945	3
0.319392	2
0.276549	3
0.315635	3
0.667097	2
0.239351	2
0.199558	2
0.204499	2
0.204499	2
1.07795	4
0.194911	2
0.200474	2
0.222603	2
0.22131	3
0.14284	3
0.313337	3
0.285192	3
0.136437	3
0.0906743	3
0.22706	3
0.206114	3
0.205976	3
0.488044	2
0.197296	2
0.231411	2
0.392516	2
0.542319	2
0.482697	1
0.467976	2
0.533767	1
0.370493	1
0.511966	1
0.753633	2
0.753633	2
0.392135	1
0.392135	1
0.392135	1
0.470643	2
0.55038	1
0.779637	1
0.805829	1
0.528233	1
0.514548	2
0.60036	4
0.155686	2
0.182401	1
0.182401	1
0.959071	2
0.20177	1
0.687572	2
0.548763	2
0.488044	2
0.712281	2
0.482804	1
0.661527	1
0.780045	4
0.884604	1
1.0988	4
0.169577	2
0.0291448	2
0.336081	2
0.319494	2
0.209123	2
0.306091	2
0.464058	2
0.466339	2
0.321054	1
0.0516219	2
0.625768	2
0.625768	2
0.409941	2
0.409941	2
0.466339	2
0.464058	2
0.466339	2
0.450284	2
0.449906	1
0.544292	2
0.510239	2
0.594006	2
0.3031	2
0.217541	2
0.23114	2
0.406848	1
0.462688	2
0.466738	3
0.452726	4
0.532638	4
0.405961	2
0.405961	2
0.669515	1
0.143343	1
0.453757	2
0.376781	2
0.966339	4
0.65074	2
0.65074	2
0.728099	2
0.482942	2
0.61223	1
0.695236	1
0.62093	2
0.424161	2
0.284636	2
0.715161	1
0.715161	2
0.383133	2
0.382254	2
0.691157	1
0.466564	4
0.39504	2
0.304049	2
0.489148	2
0.377101	2
0.377101	2
0.530127	2
0.530127	2
0.251017	2
0.482676	2
0.299538	2
0.499811	2
0.476631	1
0.265517	2
0.676043	2
0.160767	1
0.278598	2
0.314203	4
0.314617	4
0.31426	4
0.389716	4
0.181435	4
0.200774	1
0.0937027	4
0.359678	4
0.359678	4
0.618665	2
0.454893	2
0.402145	2
0.432946	4
0.457889	4
0.547665	2
0.547665	2
0.547665	2
0.550036	2
0.550036	2
0.547665	2
0.547665	2
0.547665	2
0.539788	2
0.539788	2
0.444755	4
0.285062	3
0.285062	3
0.285062	3
0.526155	2
0.349286	1
0.42003	1
0.291962	2
0.580499	4
0.580499	4
0.592731	1
0.648267	4
0.789182	4
0.348654	1
0.318192	1
0.464619	1
0.323277	2
0.525383	2
0.313909	3
0.313909	3
0.294371	3
0.443029	1
0.403744	2
0.44024	2
0.452064	2
0.433682	2
0.338213	1
0.429623	1
0.552429	1
0.625232	2
0.435087	3
0.178392	1
0.609989	4
0.425119	1
0.447177	2
0.472315	2
0.476307	2
0.404901	2
0.75699	4
0.491781	2
0.752619	2
0.463063	2
0.533586	2
0.533586	2
0.533586	2
0.520367	2
0.520367	2
0.367954	2
0.429712	2
0.45345	2
0.549402	2
0.535265	2
0.602249	2
0.700274	2
0.219994	4
0.600604	4
0.580468	2
0.580468	2
0.580468	2
0.837897	4
0.648191	4
0.609604	1
0.817157	4
0.644386	2
0.595411	2
0.365538	2
0.378607	2
0.402178	2
0.41054	2
0.557436	2
0.811824	2
0.705515	1
0.570885	1
0.51246	2
0.419255	2
0.784986	2
0.445449	3
0.14746	2
0.328511	2
0.410838	2
0.357621	2
0.310666	2
0.547665	2
0.312258	2
0.620262	2
0.582901	2
0.343585	1
0.622744	2
0.645393	2
0.629118	1
0.629118	1
0.635918	1
0.740683	1
0.595645	2
0.423286	2
0.423286	2
0.415798	2
0.207442	1
0.520709	2
0.312544	2
0.312544	2
0.312544	2
0.312544	2
0.298466	3
0.22976	1
0.224466	2
0.279896	2
0.307158	2
0.362827	2
0.213579	2
0.48295	2
0.48295	2
0.530025	2
0.142965	2
0.147457	3
0.625604	2
0.545009	1
0.560453	1
0.60219	1
0.578373	2
0.606776	2
0.632276	2
0.702682	2
0.601212	2
0.451726	2
0.49922	2
0.22413	2
0.446931	3
0.184027	2
0.428428	2
0.428428	3
0.155587	2
0.469686	2
0.544759	2
0.327856	2
0.573638	2
0.392516	2
0.378975	2
0.468238	2
0.233445	2
0.647297	2
0.521096	1
0.493473	1
0.475663	1
0.710004	1
0.632498	1
0.551522	1
1.11281	3
0.933568	1
0.76721	1
0.122284	3
0.0298132	3
0.820195	2
0.618625	2
0.570413	2
0.483332	1
0.577204	2
0.577204	2
0.608456	2
0.966339	4
0.540208	2
0.544191	2
0.742412	1
0.130221	2
0.563296	2
0.452441	1
0.173249	2
0.617648	2
0.761256	2
0.761256	2
0.761256	2
0.756468	2
0.650484	2
0.472315	2
0.611169	1
0.407199	4
0.391852	1
0.266564	2
0.490672	1
0.498253	2
0.615912	1
0.504839	1
0.630443	1
0.478114	2
0.478114	3
0.350072	4
0.269982	3
0.51811	2
0.585147	4
0.530194	2
0.447883	1
1.07141	2
0.686243	3
0.406063	1
0.377495	1
0.422256	4
0.432769	4
0.403472	4
0.697069	1
0.563619	2
0.441701	2
0.514511	2
0.577204	2
0.362038	2
0.362038	2
0.630391	2
0.630391	4
0.608456	2
0.633663	4
0.352534	1
0.54574	1
0.383417	1
0.473773	1
0.540609	1
0.796084	1
0.625629	1
0.631977	1
0.51074	1
0.437517	1
0.334209	2
0.208656	2
0.702	4
0.5941	2
0.575127	1
0.4396	1
0.596785	2
0.345229	4
0.315376	2
0.63865	2
0.639681	2
0.555476	2
0.555476	2
0.925378	1
0.661624	4
1.01756	1
0.267082	2
0.637924	1
0.371539	2
0.635705	2
0.323674	1
0.27323	1
0.33601	1
0.444903	2
0.444903	2
0.237975	1
0.228597	1
0.499417	1
0.229501	1
0.218863	1
0.217411	1
0.210578	1
0.889713	1
0.468034	4
0.147266	2
0.71124	2
0.770413	2
0.424203	1
0.217897	4
0.582047	2
0.629559	2
0.671255	2
0.879242	4
0.582722	2
0.665026	2
0.665026	2
0.493267	2
0.489207	2
0.489207	2
0.623271	2
0.493354	2
0.662871	1
0.685851	2
0.666382	1
0.605956	2
0.0434673	2
0.505379	1
0.677943	2
0.4741	2
0.678539	2
0.523829	1
0.249355	1
0.409353	1
0.463679	2
0.629836	2
0.528963	1
0.101916	2
0.621923	4
0.434148	2
0.664963	2
0.566551	2
0.638765	2
0.594111	3
0.536743	1
0.493156	1
0.652473	4
0.594499	4
0.523707	2
0.523707	2
0.865037	3
0.552078	2
0.517234	2
0.938377	4
0.662274	2
0.658426	2
1.19	3
0.333608	1
0.574149	4
0.335606	1
0.271276	1
0.451515	1
0.536734	1
0.832742	1
0.832742	1
0.501133	1
0.499506	1
0.729001	2
0.715804	1
0.735201	1
0.739296	1
0.440347	1
0.769169	1
0.751283	4
0.73192	4
0.832742	1
0.832742	1
0.617776	1
0.531163	4
0.73169	1
0.760072	1
0.746846	1
0.773302	1
0.80455	4
0.80455	4
0.80455	1
0.80455	1
0.80455	1
0.80455	1
0.80455	1
0.638168	1
0.757066	1
0.772709	1
0.777774	1
0.777774	1
0.777774	1
0.77433	1
0.684125	1
0.673495	4
0.605133	1
0.782738	4
0.801084	4
0.578562	1
0.805755	1
0.752525	1
0.732746	1
0.733125	1
0.720928	1
0.712012	1
0.73078	1
0.73078	1
0.719779	1
0.719779	1
0.63414	1
0.740281	1
0.452513	1
0.728584	1
0.652106	1
0.652106	1
0.652106	1
0.705382	1
0.705382	1
0.721329	1
0.737909	1
0.710004	1
0.710004	1
0.711745	1
0.64772	1
0.502413	1
0.480179	1
0.703667	1
0.796698	1
0.585746	1
0.734432	1
0.687314	1
0.644966	4
0.676703	4
0.8188	1
0.72662	1
0.510397	1
0.513808	1
0.80455	1
0.8188	1
0.80455	1
0.835495	1
0.772709	1
0.56812	1
0.54389	1
0.571264	1
0.637625	1
0.632312	1
0.80455	1
1.03004	4
0.975918	4
0.975918	4
0.966339	4
0.5678	1
0.358234	1
0.624254	1
0.462139	1
0.516411	2
0.154349	1
0.572972	4
0.598598	1
0.456765	2
0.308547	1
0.424409	1
0.559729	2
0.966339	4
0.317083	2
0.49493	1
0.669939	1
0.558115	1
0.597464	1
0.655948	4
0.505407	1
0.434399	1
0.451977	2
0.496359	1
0.554245	1
0.706616	2
0.465748	2
0.577204	2
0.407895	1
0.465748	2
0.764917	3
0.729001	1
0.729001	1
0.312167	4
0.759041	1
0.0599031	2
0.552848	2
0.258906	3
0.420314	2
0.537418	1
0.132826	3
0.29195	3
0.224219	3
0.0385359	3
0.124816	3
0.579436	3
0.445553	1
0.868543	3
0.212799	4
0.690035	3
0.867299	3
0.825819	3
0.0999027	3
0.662649	1
0.662649	2
0.662649	1
0.652752	1
0.656551	1
1.24053	4
0.149201	4
0.556645	1
0.554716	1
0.430631	1
0.634366	3
0.546482	1
0.518125	1
0.512087	1
0.485396	1
0.620999	1
0.620999	1
0.666701	1
0.517149	1
0.73757	1
0.733569	1
0.60646	1
0.60646	1
0.666701	1
0.756861	1
0.709548	1
0.735564	2
0.735564	1
0.813833	4
0.506757	2
0.518455	1
0.787133	4
0.755142	2
0.578011	1
0.555247	1
0.599662	1
0.708936	1
0.555247	1
0.538602	1
0.647494	1
0.55105	1
0.634199	1
0.634199	1
0.544473	2
0.608576	1
0.509816	1
0.561672	1
0.592919	1
0.544931	1
0.575661	1
0.561672	1
0.600778	1
0.729001	2
0.729001	2
0.729001	2
0.436168	2
0.636311	2
0.735077	1
0.729001	2
0.714184	2
0.729001	2
0.85112	2
0.75066	2
0.672242	2
0.735077	2
0.852706	2
0.778357	2
0.726261	2
0.726261	2
0.726261	2
0.726261	2
0.729001	2
0.729001	2
0.729001	2
0.726261	2
0.726261	2
0.80839	2
0.818534	2
0.714184	2
0.729001	2
0.729001	2
0.735985	2
0.729001	2
0.714184	2
0.85112	2
0.729001	2
0.729001	2
0.729001	2
0.200813	3
0.205302	1
0.302628	3
0.650674	1
0.757966	1
0.789546	4
0.735483	1
0.852571	4
0.514513	2
0.366793	1
0.589256	1
0.539938	1
0.474654	1
0.455193	1
0.429136	1
0.54377	1
0.436209	1
0.4684	1
0.625757	1
0.646225	1
0.594027	1
0.750818	1
0.514542	2
0.591933	1
0.524087	1
0.649199	1
0.630347	2
0.630612	1
0.351036	1
0.351036	1
0.351036	1
0.550025	1
0.698032	1
0.505766	1
0.445804	1
0.445804	1
0.445804	1
0.367442	1
0.523984	1
0.660087	1
0.675254	1
0.610546	1
0.556757	1
0.652411	1
0.585302	1
0.74279	1
0.742295	1
0.531764	1
0.499634	1
0.712943	1
0.534809	1
0.711568	1
0.439138	1
0.380045	2
0.396193	1
0.362947	1
0.640138	1
0.576245	1
0.523296	1
0.434755	1
0.479815	1
0.545681	1
0.67179	1
0.566409	1
0.619745	1
0.619402	1
0.561771	1
0.649708	1
0.460687	1
0.633441	1
0.736177	1
0.793789	4
0.849448	1
0.903595	2
0.778143	2
0.925801	2
1.03274	4
1.03274	4
1.03274	4
0.591183	1
0.601826	1
0.718405	1
1.10864	3
1.13506	3
1.13506	3
1.09297	3
0.480852	1
0.422288	2
0.725713	1
0.607908	1
0.658697	1
0.430631	1
0.424355	1
0.398144	1
0.740361	1
0.430631	1
0.519029	1
0.539401	1
0.539401	1
0.585421	1
0.585421	1
0.439685	2
0.499344	1
0.593417	1
0.631859	1
0.344331	3
0.658932	3
0.55225	2
0.728099	2
0.335391	1
0.168617	2
0.249499	2
0.52769	1
0.52769	1
0.415744	1
0.519428	1
0.686341	2
0.431899	1
0.688189	1
0.680268	1
0.463098	2
0.446025	1
0.283642	2
0.154344	1
0.446025	1
0.165449	3
0.507539	1
0.542343	2
0.552488	2
0.552488	3
0.566252	3
0.594266	2
0.966766	4
0.786809	1
[truncated: 12,744 more rows]

## Sheet: Fig. 3A
TIme (in min)	CIT-8 (40 μg/ml)		CIT-8 (4 μg/ml)		Cipro (10 μg/ml)		Bithionol (10 μg/ml)		BC
0	70000000	110000000	70000000	110000000	70000000	110000000	70000000	110000000	70000000	110000000
15	10	10	100000	200000	1000000	9000000	1000000	9000000	200000000	100000000
30	1	1	100000	100000	4000000	3000000	7000000	6000000	80000000	200000000
60	1	1	50000	50000	200000	300000	600000	200000	30000000	50000000
120	1	1	3000	5000	100000	100000	30000	10000	20000000	70000000

## Sheet: Fig. 3B
TIme (in min)	CIT-8 (40 μg/ml)		CIT-8 (4 μg/ml)		Cipro (10 μg/ml)		Bithionol (10 μg/ml)		BC
0	80000000	100000000	80000000	100000000	80000000	100000000	80000000	100000000	80000000	100000000
15	1000	2000	60000	100000	120000000	80000000	110000000	60000000	120000000	100000000
30	1	1	40000	40000	60000000	60000000	11000000	80000000	50000000	30000000
60	1	1	10000	10000	40000000	70000000	8000000	5000000	40000000	30000000
120	1	1	10000	1000	20000000	30000000	50000	70000	60000000	80000000

## Sheet: Fig. 3C
TIme (in min)	CIT-8 (40 μg/ml)		CIT-8 (4 μg/ml)		Linezolid (100 μg/ml)		Bithionol (10 μg/ml)		BC
0	3000000	4000000	3000000	4000000	3000000	4000000	3000000	4000000	3000000	4000000
15	30000	50000	200000	100000	800000	600000	3000000	1000000	5000000	3000000
30	10000	7000	100000	200000	300000	800000	600000	400000	3000000	2000000
60	5000	6000	230000	200000	200000	600000	200000	110000	1000000	3000000
120	1	1	210000	60000	200000	400000	200000	100000	2000000	2000000

## Sheet: Fig. 3D
TIme (in min)	CIT-8 (40 μg/ml)		CIT-8 (4 μg/ml)		Linezolid (100 μg/ml)		Bithionol (10 μg/ml)		BC
0	5000000	3000000	5000000	3000000	5000000	3000000	5000000	3000000	5000000	3000000
15	1100000	1500000	1000000	2000000	4000000	3000000	3000000	2000000	6000000	3000000
30	16000	11000	1000000	1000000	3000000	2000000	200000	300000	1000000	4000000
60	100	800	140000	20000	1000000	5000000	400000	100000	2000000	3000000
120	1	1	60000	60000	4000000	2000000	100000	100000	3000000	4000000

## Sheet: Fig. 3E
UT						CIT-8 (40 μg/ml)						CIT-8 (4 μg/ml)						Vanc (10 μg/ml)
120000000	60000000	40000000	20000000	40000000	40000000	200000	400000	800000	200000	600000	200000	2200000	2000000	3600000	14000000	8000000	3800000	160000000	18000000	28000000	40000000	20000000	60000000

[truncated: 33 more sheets: FIg. 3F, Fig. 3G, Fig. 3H, Fig. 3I, Fig. 3J, Fig. 4G, Fig. 4H, Fig. 5A, Fig. 5B, Fig. 5C, Fig. 5D, Fig. 6B, Fig. 6C, Fig. 6D, Fig. 6E, Fig. 6F, Sup.Fig. 4A, Sup. Fig. 4B, Sup. Fig. 5A, Sup. Fig. 5B …]
